# Supplementary material for: Seasonal stability of the rumen microbiome contributes to the adaptation patterns to extreme environmental conditions in grazing yak and cattle
Source: BMC Biol. 2024 Oct 23;22:240. doi: 10.1186/s12915-024-02035-4 (PMC11515522; doi:10.1186/s12915-024-02035-4)
Supplement: Supplementary file 1 — Additional file 1: Table S1. Pasture’s chemical composition at different seasons (on dry matter basis). Table S2. Summary of sequence data generated from rumen samples of grazing yak (n=6) and cattle (n=6). Table S3. Rumen bacterial composition at the phylum level between grazing yak and cattle under different seasons. Table S4. Rumen bacterial composition at species level between grazing yak and cattle at different seasons. Table S5. Rumen archaeal composition at the phylum level between grazing yak and cattle under different seasons. Table S6. Rumen archaeal composition at species level between grazing yak and cattle at different seasons. Table S7. Composition of metabolic pathways based on the first-level and second-level functions in the KEGG. Table S8. Rumen CAZyme profiles between grazing yak and cattle at different seasons. Table S9. The origin of CAZymes in the species of ruminal bacteria. Table S10. ARGs profiles between grazing yak and cattle at different seasons. Table S11. The origin of ARGs in the species of rumen bacteria. Table S12. The information of rumen bacteria that carry both CAZymes and ARGs. Table S13. The rumen metagenomes analyzed in this study. [file 12915_2024_2035_MOESM1_ESM.xlsx]

## Sheet: Table S1
Table S1. Pasture’s chemical composition at different seasons (on dry matter basis).
Item	Season				SEM
	Spring	Summer	Fall	Winter
CP	17.32a	14.69b	7.08c	5.18d	1.3
NDF	40.25d	44.74c	60.43b	63.11a	2.54
ADF	18.88c	21.5c	31.1b	35.74a	1.8
Crude fat	1.65a	1.38b	1.02c	1.25d	0.06
Crude ash	8.42c	8.73b	9.24a	8.32c	0.09
Note: Values within a row with no common superscript letters differ significantly; CP-crude protein, NDF-neutral detergent fiber, ADF-acid detergent fiber, SEM-standard error of the mean.

## Sheet: Table S2
Table S2. Summary of sequence data generated from rumen samples of grazing yak (n=6) and cattle (n=6).
Sample ID	Season	Raw reads	Reads after QC	Clean reads	Contigs	N50/bp
C1	Fall	60067288	56368342	56330488	1298181	577
C2	Fall	61695682	57975432	57938860	1300615	582
C3	Fall	59928726	56065826	55955962	1229206	610
C4	Fall	60719578	57120956	57043260	1155582	610
C5	Fall	61874816	56874862	56791284	1555576	550
C6	Fall	54614898	51047418	51002022	1131188	607
Y1	Fall	61341218	57479464	57402952	1292509	568
Y2	Fall	82982942	77681034	77611252	1857651	569
Y3	Fall	67212338	62599642	62353094	1455388	540
Y4	Fall	59094514	55476416	55421984	1300183	556
Y5	Fall	63818074	59797318	59659790	1272075	572
Y6	Fall	62396878	58179406	58090804	1367374	536
C1	Winter	60672498	56649912	56624448	1225054	631
C2	Winter	60766452	56885696	56876276	1263951	571
C3	Winter	63519084	59812450	59792160	1345115	578
C4	Winter	67556432	63570200	63516898	1481098	601
C5	Winter	62288664	58396200	58375666	1286032	619
C6	Winter	67031996	63096266	62837654	1518938	545
Y1	Winter	71293726	66918168	66861776	1637878	547
Y2	Winter	73349574	68905312	68880948	1613061	569
Y3	Winter	67180480	62808212	62782846	1541558	547
Y4	Winter	66935510	44766644	44732992	1456468	576
Y5	Winter	62775804	58508572	58462886	1330674	547
Y6	Winter	63530476	59734170	59717708	1403348	552
C1	Spring	70632082	65925874	65868214	1263835	766
C2	Spring	79103354	73695626	73661958	1015295	767
C3	Spring	67884762	63784740	63718388	973652	879
C4	Spring	60734944	55521752	55401524	973545	717
C5	Spring	35659623	65925492	65742322	1189283	740
C6	Spring	63447874	59355816	59194962	1279815	678
Y1	Spring	68520466	63966296	63903236	1610417	591
Y2	Spring	62228620	57729466	57664580	1408633	545
Y3	Spring	58096760	54198272	54154118	1302777	583
Y4	Spring	59640562	55515600	55468208	1319716	585
Y5	Spring	58201818	54215990	54176666	1156858	682
Y6	Spring	60882808	56870492	56800216	1351363	577
C1	Summer	60485900	56810708	56761576	1107857	666
C2	Summer	74922810	70207894	70106818	1462008	640
C3	Summer	64549164	60090008	59835446	1090342	648
C4	Summer	66927268	62560184	62514432	1489901	587
C5	Summer	61950754	57965536	57954926	970072	727
C6	Summer	67989556	63553324	63411358	1137294	652
Y1	Summer	71572010	67114100	66984330	1593661	541
Y2	Summer	63120486	58894484	58828324	1401735	548
Y3	Summer	62446644	58667058	58356652	1426868	533
Y4	Summer	69649646	65438870	65363508	1623146	536
Y5	Summer	61883778	57763418	57515082	1374833	536
Y6	Summer	62999048	58998512	58934526	1280955	542
Total		3076178385	2891487430	2887385380	64122564

## Sheet: Table S3
Table S3. Rumen bacterial composition at the phylum level between grazing yak and cattle under different seasons.
	Species	Season				SEM
		Spring	Summer	Fall	Winter
Bacteroidetes	Yak	38.63	49.91	61.24	60.54	0.015
	Cattle	38.65	48.18	60.63	63.58
Firmicutes	Yak	46.38	31.15	20.7	21.4	0.016
	Cattle	45.94	34.29	21.69	19.71
Proteobacteria	Yak	7.67	7.58	6.7	6.71	0.001
	Cattle	6.99	7.01	6.83	6.33
Actinobacteria	Yak	4.81	4.59	3.77	3.9	0.001
	Cattle	4.2	4.07	3.56	3.3
Lentisphaerae	Yak	0.88	4.89	4.78	4.67	0.003
	Cattle	2.06	4.03	4.26	3.93
Fibrobacteres	Yak	0	0.51	1.53	1.54	0.001
	Cattle	0.58	0.94	1.55	1.76
Spirochaetes	Yak	0.24	0.17	0.26	0.22	0.0001
	Cattle	0.35	0.28	0.34	0.25
Cyanobacteria	Yak	0.24	0.25	0.23	0.22	0.0001
	Cattle	0.23	0.27	0.25	0.26
Planctomycetes	Yak	0.37	0.23	0.17	0.18	0.0001
	Cattle	0.35	0.15	0.16	0.14
Verrucomicrobia	Yak	0	0.11	0.11	0.11	0.0001
	Cattle	0	0	0.1	0.1
Tenericutes	Yak	0	0	0	0	0.0001
	Cattle	0	0.16	0.12	0.14
Deinococcus-Thermus	Yak	0.11	0.1	0	0	0.0001
	Cattle	0	0	0	0

## Sheet: Table S4
Table S4. Rumen bacterial composition at species level between grazing yak and cattle at different seasons.
	Species	Season
		Spring	Summer	Fall	Winter	SEM
uncultured Prevotella sp.	Yak	14.77	22.19	37.16	39.89	0.0155359
	Cattle	20.56	28.09	40.84	42.38
uncultured Ruminococcus sp.	Yak	1.17	3.58	2.372	2.824	0.00281124
	Cattle	4.12	6.57	2.79	2.64
uncultured Fibrobacter sp.	Yak	0.35	1.47	4.72	4.58	0.00316705
	Cattle	1.71	2.2	3.99	4.09
Butyrivibrio proteoclasticus	Yak	4.47	3.41	1.25	0.89	0.00222098
	Cattle	3.69	2.21	0.69	0.77
Butyrivibrio fibrisolvens	Yak	3.57	2.9	0.41	0.34	0.00217293
	Cattle	3.05	2.51	0.34	0.33
Butyrivibrio.hungatei	Yak	3.19	2.08	0.76	0.5	0.00171009
	Cattle	2.95	1.47	0.55	0.45
Fibrobacter succinogenes	Yak	0.05	0.7	1.34	1.32	0.00148639
	Cattle	0.7	1.22	1.5	2.17
Prevotella ruminicola	Yak	0.16	0.38	1.4	1.74	0.00105331
	Cattle	0.8	0.94	1.34	1.42
Selenomonas ruminantium	Yak	0.27	1.72	0.09	0.06	0.00170922
	Cattle	3.14	1.05	0.04	0.07
Ruminococcus albus	Yak	0.16	0.87	0.6	0.49	0.000433799
	Cattle	0.31	0.66	0.28	0.43
uncultured Treponema sp.	Yak	0.42	0.21	0.44	0.42	0.000391056
	Cattle	0.73	0.51	0.48	0.28
[Eubacterium] cellulosolvens	Yak	1.37	0.3	0.14	0.13	0.000662631
	Cattle	0.7	0.33	0.14	0.14
uncultured Eubacterium sp.	Yak	0.35	0.26	0.25	0.23	0.000259697
	Cattle	0.39	0.61	0.29	0.36
uncultured Olsenella sp.	Yak	0.46	0.29	0.2	0.19	0.000150051
	Cattle	0.32	0.26	0.18	0.16
Sorangium cellulosum	Yak	0.29	0.32	0.24	0.25	7.31536e-05
	Cattle	0.24	0.26	0.22	0.2
Faecalibacterium prausnitzii	Yak	0.44	0.29	0.19	0.18	0.000153709
	Cattle	0.35	0.22	0.16	0.14
Flavonifractor plautii	Yak	0.39	0.29	0.17	0.16	0.000148581
	Cattle	0.29	0.2	0.14	0.12
Intestinimonas butyriciproducens	Yak	0.29	0.22	0.13	0.12	0.000130519
	Cattle	0.22	0.14	0.1	0.08
Prevotella dentalis	Yak	0.12	0.13	0.17	0.17	4.32668e-05
	Cattle	0.12	0.14	0.18	0.18
Bacteroides fragilis	Yak	0.1	0.12	0.19	0.17	8.33466e-05
	Cattle	0.13	0.14	0.17	0.16
Prevotella intermedia	Yak	0.09	0.11	0.18	0.16	8.40609e-05
	Cattle	0.12	0.14	0.18	0.18
Rhodopseudomonas palustris	Yak	0.17	0.16	0.13	0.13	3.81115e-05
	Cattle	0.13	0.12	0.12	0.1
Oscillibacter valericigenes	Yak	0.25	0.25	0.13	0.11	0.000138865
	Cattle	0.19	0.13	0.09	0.08
Planococcus sp. MB-3u-03	Yak	0.61	0.05	0.02	0.005	0.000489176
	Cattle	0.29	0.04	0.01	0.006
Clostridium botulinum	Yak	0.14	0.12	0.08	0.07	0.000101063
	Cattle	0.13	0.18	0.12	0.14
Pseudomonas putida	Yak	0.15	0.12	0.11	0.11	6.42433e-05
	Cattle	0.13	0.1	0.1	0.09
Ruthenibacterium lactatiformans	Yak	0.2	0.15	0.11	0.1	0.000101128
	Cattle	0.16	0.1	0.09	0.08
Roseburia intestinalis	Yak	0.21	0.15	0.09	0.08	0.000143359
	Cattle	0.23	0.16	0.09	0.08
Roseburia hominis	Yak	0.21	0.14	0	0	0.000142533
	Cattle	0.23	0.15	0.1	0.09
Blautia sp. SC05B48	Yak	0.2	0.13	0.09	0.08	0.000132479
	Cattle	0.21	0.15	0.09	0.08
Prevotella denticola	Yak	0.09	0.09	0.12	0.12	8.29314e-05
	Cattle	0.09	0.1	0.12	0.12
Lachnoclostridium phocaeense	Yak	0.18	0.11	0.08	0.08	0.000111277
	Cattle	0.17	0.11	0.08	0.07
Hungatella hathewayi	Yak	0.17	0.12	0.08	0.08	0.000105233
	Cattle	0.15	0.11	0.08	0.07
Ruminococcus champanellensis	Yak	0.13	0.11	0.08	0.08	9.3569e-05
	Cattle	0.14	0.12	0.09	0.08
Clostridium sp. SY8519	Yak	0.21	0.1	0.07	0.07	0.000123952
	Cattle	0.17	0.09	0.06	0.06
Blautia producta	Yak	0.17	0.09	0.07	0.07	0.000106258
	Cattle	0.16	0.1	0.08	0.07
Lachnoclostridium sp. YL32	Yak	0.16	0.11	0.07	0.07	0.000103366
	Cattle	0.15	0.1	0.07	0.06
Pseudomonas fluorescens	Yak	0.14	0.12	0.1	0.1	9.0422e-05
	Cattle	0.11	0.09	0.09	0.09
Cupriavidus taiwanensis	Yak	0.13	0.12	0.09	0.09	8.28353e-05
	Cattle	0.1	0.09	0.09	0.08
uncultured Acinetobacter sp.	Yak	0.01	0.02	0.05	0.09	0.000154825
	Cattle	0.02	0.06	0.13	0.19
Mordavella sp. Marseille-P3756	Yak	0.15	0.09	0.07	0.06	9.05882e-05
	Cattle	0.14	0.09	0.06	0.06
[Clostridium] scindens	Yak	0.14	0.08	0.06	0.06	8.8857e-05
	Cattle	0.13	0.09	0.06	0.05
[Clostridium] bolteae	Yak	0.13	0.09	0.06	0.06	8.42907e-05
	Cattle	0.13	0.08	0.06	0.05
Slackia heliotrinireducens	Yak	0.16	0.08	0.05	0.05	8.75793e-05
	Cattle	0.1	0.07	0.05	0.04
Anaerobutyricum hallii	Yak	0.11	0.08	0.05	0.04	7.48821e-05
	Cattle	0.12	0.08	0.05	0.05
[Clostridium] sphenoides	Yak	0.12	0.07	0.05	0.05	7.33022e-05
	Cattle	0.11	0.07	0.05	0.05
[Clostridium] saccharolyticum	Yak	0.12	0.07	0.05	0.04	7.29351e-05
	Cattle	0.11	0.07	0.05	0.04
Luteimonas sp. 100111	Yak	0.02	0.07	0.22	0.01	0.000203416
	Cattle	0.01	0.03	0.04	0.01
Pseudomonas stutzeri	Yak	0.12	0.11	0.09	0.09	7.08556e-05
	Cattle	0.1	0.09	0.08	0.07
Blautia sp. N6H1-15	Yak	0.11	0.07	0.05	0.04	7.00745e-05
	Cattle	0.11	0.07	0.06	0.04
Psychrobacter sp. P11F6	Yak	0.21	0.007	0.003	0.003	0.000160603
	Cattle	0.01	0.004	0.003	0.003
Selenomonas sputigena	Yak	0.07	0.1	0.04	0.04	7.14624e-05
	Cattle	0.11	0.06	0.03	0.03
Paraprevotella xylaniphila	Yak	0.06	0.07	0.1	0.1	6.45299e-05
	Cattle	0.07	0.08	0.1	0.1
Acinetobacter lwoffii	Yak	0.006	0.14	0.004	0.003	9.82961e-05
	Cattle	0.004	0.03	0.005	0.004
Lactobacillus acetotolerans	Yak	0.03	0.13	0.02	0.01	0.00014164
	Cattle	0.02	0.02	0.02	0.02
Agrobacterium tumefaciens	Yak	0.12	0.1	0.08	0.08	5.82279e-05
	Cattle	0.09	0.09	0.08	0.07
Rhizobium leguminosarum	Yak	0.12	0.1	0.08	0.08	5.78441e-05
	Cattle	0.09	0.08	0.08	0.07
Ruminococcus bicirculans	Yak	0.06	0.07	0.05	0.05	5.78191e-05
	Cattle	0.09	0.11	0.07	0.06
Caproiciproducens.sp..NJN.50	Yak	0.11	0.08	0.06	0.06	5.51563e-05
	Cattle	0.09	0.06	0.05	0.05
Christensenella.sp..Marseille.P3954	Yak	0.11	0.08	0.05	0.06	5.36802e-05
	Cattle	0.08	0.05	0.05	0.04
Bacteroides salanitronis	Yak	0.06	0.07	0.11	0.1	5.34241e-05
	Cattle	0.08	0.08	0.09	0.09
Azospirillum brasilense	Yak	0.11	0.1	0.08	0.08	5.34448e-05
	Cattle	0.08	0.07	0.07	0.07
Desulfovibrio vulgaris	Yak	0.11	0.09	0.07	0.07	5.27865e-05
	Cattle	0.08	0.05	0.05	0.05
Desulfovibrio piger	Yak	0.1	0.07	0.06	0.04	5.22361e-05
	Cattle	0.09	0.04	0.03	0.03
Ethanoligenens harbinense	Yak	0.1	0.07	0.05	0.06	5.03866e-05
	Cattle	0.08	0.05	0.05	0.04
Planococcus antarcticus	Yak	0.1	0.02	0.008	0.005	6.56974e-05
	Cattle	0.08	0.01	0.007	0.006
Blautia hansenii	Yak	0.09	0.06	0.04	0.03	4.97862e-05
	Cattle	0.1	0.07	0.05	0.04

## Sheet: Table S5
Table S5. Rumen archaeal composition at the phylum level between grazing yak and cattle under different seasons.
	Species	Season				SEM
		Spring	Summer	Fall	Winter
Euryarchaeota	Yak	95.82	96.34	96.17	96.18	0.001
	Cattle	94.34	94.85	95.42	95.09
Crenarchaeota	Yak	2.49	2.36	2.37	2.5	0.001
	Cattle	3.18	2.9	2.92	2.97
Thaumarchaeota	Yak	1.47	1.13	1.34	1.15	0.001
	Cattle	2.19	2.02	1.46	1.71
Candidatus Korarchaeota	Yak	0.14	0	0	0.12	0.0001
	Cattle	0.18	0.11	0.13	0.14

## Sheet: Table S6
Table S6. Rumen archaeal composition at species level between grazing yak and cattle at different seasons.
	Species	Season				SEM
		Spring	Summer	Fall	Winter
uncultured Methanobrevibacter sp.	Yak	13.38	9.94	8.96	9.27	0.00502892
	Cattle	9.15	12.82	9.02	10.24
Methanomicrobium mobile	Yak	0.3	0.26	8.62	2.43	0.00977744
	Cattle	0.36	0.2	6.89	8.42
Methanobrevibacter olleyae	Yak	1.67	2.75	1.31	0.93	0.00167648
	Cattle	1.02	1.54	0.76	0.6
Methanobrevibacter ruminantium	Yak	1.84	2.154	1.254	0.89	0.00151221
	Cattle	1.13	1.25	0.82	0.75
Candidatus Methanomethylophilus alvus	Yak	1.36	3.08	0.51	0.34	0.00138826
	Cattle	1.17	1.27	0.89	1.11
Methanobrevibacter millerae	Yak	4.8	0.38	0.2	0.24	0.00376192
	Cattle	0.46	0.38	0.28	0.34
Halosimplex sp. TH32	Yak	0.59	0.62	0.58	0.71	0.000164374
	Cattle	0.56	0.55	0.59	0.57
Halarchaeum sp CBA1220	Yak	0.53	0.68	0.58	0.56	0.000163372
	Cattle	0.62	0.55	0.57	0.57
Natrarchaeobius chitinivorans	Yak	0.57	0.64	0.62	0.53	0.000164476
	Cattle	0.55	0.61	0.61	0.51
Halolamina pelagica	Yak	0.48	0.55	0.58	0.66	0.000194148
	Cattle	0.45	0.62	0.5	0.47
Halorussus rarus	Yak	0.46	0.49	0.6	0.64	0.000168179
	Cattle	0.56	0.47	0.52	0.38
Natrinema versiforme	Yak	0.43	0.54	0.49	0.56	0.000174591
	Cattle	0.53	0.48	0.52	0.51
Halosimplex sp. YPL4	Yak	0.52	0.52	0.48	0.58	0.000163915
	Cattle	0.49	0.46	0.51	0.46
Halomicrobium zhouii	Yak	0.4	0.56	0.5	0.62	0.000187515
	Cattle	0.41	0.48	0.52	0.52
Methanobrevibacter sp. YE315	Yak	0.55	0.37	0.31	0.27	0.000855577
	Cattle	0.45	1.2	0.28	0.42
Methanococcus maripaludis	Yak	0.41	0.43	0.38	0.38	0.00022929
	Cattle	0.5	0.64	0.51	0.6
Halosimplex carlsbadense	Yak	0.45	0.56	0.5	0.58	0.000184781
	Cattle	0.45	0.4	0.45	0.45
Halostella sp. DLLS-108	Yak	0.47	0.55	0.49	0.55	0.00017231
	Cattle	0.48	0.43	0.48	0.37
Halostella sp. LT12	Yak	0.42	0.53	0.46	0.55	0.000141978
	Cattle	0.47	0.41	0.5	0.47
Salinigranum rubrum	Yak	0.47	0.53	0.5	0.63	0.000199874
	Cattle	0.36	0.42	0.51	0.34
Methanomassiliicoccus luminyensis	Yak	0.5	0.75	0.39	0.45	0.000242478
	Cattle	0.52	0.33	0.42	0.33
Methanobrevibacter thaueri	Yak	0.57	0.34	0.28	0.21	0.000558957
	Cattle	0.5	0.96	0.43	0.41
Candidatus Halobonum tyrrellensis	Yak	0.41	0.53	0.49	0.47	0.000143634
	Cattle	0.47	0.4	0.47	0.4
Haloarchaeobius iranensis	Yak	0.43	0.49	0.42	0.49	0.000155221
	Cattle	0.49	0.37	0.43	0.39
Halogeometricum pallidum	Yak	0.35	0.51	0.44	0.52	0.000159495
	Cattle	0.43	0.39	0.39	0.37
Halogranum amylolyticum	Yak	0.42	0.41	0.44	0.53	0.000156234
	Cattle	0.42	0.33	0.48	0.37
Halorubrum sp. SD626R	Yak	0.34	0.48	0.39	0.45	0.000160627
	Cattle	0.45	0.43	0.37	0.47
Halogeometricum rufum	Yak	0.4	0.47	0.42	0.46	0.000160018
	Cattle	0.39	0.4	0.45	0.4
Halorussus salinus	Yak	0.33	0.43	0.43	0.46	0.000156683
	Cattle	0.44	0.37	0.41	0.43
Halobaculum gomorrense	Yak	0.4	0.37	0.46	0.41	0.000162419
	Cattle	0.49	0.34	0.44	0.34
Candidatus Methanoplasma termitum	Yak	0.38	0.71	0.28	0.19	0.000285556
	Cattle	0.37	0.44	0.43	0.44
Methanosarcina mazei	Yak	0.29	0.25	0.28	0.31	0.000252482
	Cattle	0.58	0.57	0.43	0.53
Halobacterium hubeiense	Yak	0.31	0.37	0.47	0.44	0.000176833
	Cattle	0.43	0.44	0.38	0.3
Halarchaeum acidiphilum	Yak	0.32	0.36	0.36	0.45	0.000143812
	Cattle	0.32	0.39	0.48	0.38
Halostella salina	Yak	0.35	0.41	0.42	0.51	0.000156108
	Cattle	0.4	0.32	0.36	0.3
Halobacterium jilantaiense	Yak	0.37	0.37	0.38	0.48	0.000123847
	Cattle	0.34	0.4	0.38	0.34
Halorussus sp. HD8-51	Yak	0.26	0.42	0.41	0.43	0.000141935
	Cattle	0.43	0.35	0.37	0.38
Haloparvum sedimenti	Yak	0.32	0.39	0.379	0.44	0.00014218
	Cattle	0.42	0.42	0.32	0.37
Saliphagus sp. LR7	Yak	0.32	0.44	0.44	0.46	0.000149127
	Cattle	0.39	0.36	0.3	0.29
Halopelagius longus	Yak	0.29	0.41	0.39	0.4	0.000146214
	Cattle	0.41	0.35	0.35	0.36
Candidatus Nitrosotalea sinensis	Yak	0.45	0.12	0.27	0.13	0.000892764
	Cattle	1.04	0.68	0.158	0.13
Halogranum gelatinilyticum	Yak	0.31	0.4	0.41	0.44	0.000154743
	Cattle	0.37	0.34	0.36	0.32
Methanosarcina siciliae	Yak	0.31	0.3	0.36	0.46	0.00012872
	Cattle	0.35	0.35	0.36	0.43
Halorussus sp. HD8-83	Yak	0.34	0.37	0.36	0.41	0.000129912
	Cattle	0.33	0.37	0.37	0.36
Haloplanus salinus	Yak	0.33	0.37	0.38	0.41	0.000131447
	Cattle	0.27	0.3	0.42	0.38
Halorussus ruber	Yak	0.34	0.44	0.39	0.39	0.000133479
	Cattle	0.34	0.29	0.35	0.33
Methanobrevibacter smithii	Yak	0.36	0.32	0.25	0.26	0.000196598
	Cattle	0.3	0.46	0.43	0.47
Halobellus limi	Yak	0.29	0.33	0.36	0.43	0.000166322
	Cattle	0.35	0.36	0.34	0.3
Methanobrevibacter arboriphilus	Yak	0.27	0.28	0.29	0.25	0.000206639
	Cattle	0.31	0.53	0.36	0.47
Candidatus Methanoperedens nitroreducens	Yak	0.37	0.29	0.3	0.28	0.000173866
	Cattle	0.43	0.36	0.29	0.4
Halopiger aswanensis	Yak	0.28	0.34	0.38	0.37	0.000127968
	Cattle	0.32	0.36	0.35	0.3
Natronoarchaeum philippinense	Yak	0.37	0.34	0.31	0.44	0.000147254
	Cattle	0.4	0.32	0.27	0.26
Haloplanus aerogenes	Yak	0.3	0.35	0.29	0.35	0.000133457
	Cattle	0.39	0.3	0.37	0.35
Salinarchaeum sp. Harcht Bsk1	Yak	0.28	0.34	0.31	0.39	0.000111881
	Cattle	0.37	0.36	0.35	0.29
Haloplanus natans	Yak	0.33	0.33	0.38	0.4	0.000151614
	Cattle	0.36	0.29	0.29	0.3
Natrinema salaciae	Yak	0.31	0.34	0.34	0.42	0.00013153
	Cattle	0.36	0.28	0.3	0.27
Halopiger salifodinae	Yak	0.31	0.37	0.29	0.35	0.00012355
	Cattle	0.38	0.29	0.3	0.33
Methanosphaera sp. BMS	Yak	0.22	0.26	0.28	0.16	0.000464174
	Cattle	0.35	0.79	0.28	0.27
Halobellus sp. Atlit-31R	Yak	0.34	0.35	0.31	0.46	0.000136778
	Cattle	0.32	0.26	0.32	0.24
Halolamina sp. CBA1230	Yak	0.27	0.39	0.32	0.34	0.00012498
	Cattle	0.3	0.35	0.34	0.29
Halomicroarcula sp. LR21	Yak	0.3	0.32	0.33	0.32	0.000126489
	Cattle	0.33	0.257544	0.349726	0.373703
Halopiger goleimassiliensis	Yak	0.289537	0.321755	0.364846	0.383369	0.000118542
	Cattle	0.368846	0.257354	0.337798	0.255343
Methanosaeta harundinacea	Yak	0.326314	0.381714	0.28811	0.34208	0.000134333
	Cattle	0.328192	0.252309	0.334625	0.325276
Natronococcus amylolyticus	Yak	0.314278	0.309718	0.312057	0.328611	0.000129465
	Cattle	0.338942	0.393536	0.340895	0.23741
Halorussus amylolyticus	Yak	0.264683	0.34481	0.292644	0.383737	0.000121698
	Cattle	0.276917	0.33166	0.324076	0.343784
Natronococcus occultus	Yak	0.324787	0.380861	0.25592	0.328795	0.000118854
	Cattle	0.361284	0.32396	0.285729	0.295183
Methanosarcina barkeri	Yak	0.302654	0.271535	0.300806	0.25409	0.000146662
	Cattle	0.390335	0.332076	0.367929	0.315814
Haloterrigena turkmenica	Yak	0.283912	0.315926	0.30487	0.373584	0.00012904
	Cattle	0.304825	0.312255	0.353072	0.278792
Halobacterium sp. DL1	Yak	0.288231	0.361289	0.362702	0.374901	0.000134471
	Cattle	0.296699	0.270641	0.302889	0.266726
Halogeometricum limi	Yak	0.249518	0.301431	0.307084	0.425374	0.0001237
	Cattle	0.31253	0.257995	0.32836	0.3351
Haladaptatus sp. R4	Yak	0.335003	0.282784	0.360681	0.375045	0.000129154
	Cattle	0.31172	0.270243	0.270555	0.292381
Halorientalis sp. IM1011	Yak	0.26373	0.328507	0.371517	0.396412	0.000128783
	Cattle	0.270216	0.261592	0.274829	0.302249
Halopiger xanaduensis	Yak	0.328392	0.336527	0.297355	0.326436	0.000142807
	Cattle	0.318572	0.293142	0.317588	0.228955
Natronococcus jeotgali	Yak	0.290712	0.299369	0.260215	0.342463	0.000116238
	Cattle	0.362498	0.319931	0.251253	0.31509
Halobellus clavatus	Yak	0.331285	0.343564	0.269292	0.320088	0.000110942
	Cattle	0.327473	0.263419	0.279951	0.302632
Halobellus rufus	Yak	0.301136	0.308706	0.301709	0.347674	0.000119764
	Cattle	0.337682	0.311828	0.263116	0.257014
Halopiger djelfimassiliensis	Yak	0.295556	0.293814	0.357922	0.381761	0.000141912
	Cattle	0.245868	0.265501	0.269323	0.288072
Halorientalis persicus	Yak	0.269913	0.320326	0.310164	0.323903	0.00012092
	Cattle	0.302685	0.269916	0.288121	0.305672
uncultured Candidatus Methanomethylophilus sp.	Yak	0.347365	0.655401	0.161467	0.141071	0.00027885
	Cattle	0.308387	0.280535	0.186555	0.287585
Halolamina rubra	Yak	0.280267	0.314634	0.334667	0.313557	0.000123066
	Cattle	0.30612	0.224916	0.319183	0.273029
Halopenitus persicus	Yak	0.241459	0.31672	0.340627	0.308544	0.000118752
	Cattle	0.33788	0.283303	0.264537	0.248622
Halococcus sp. IIIV-5B	Yak	0.263857	0.391381	0.220608	0.299196	0.00015672
	Cattle	0.297859	0.227286	0.298512	0.313321
Methanofollis liminatans	Yak	0.252913	0.285959	0.329859	0.358646	9.82334e-05
	Cattle	0.280243	0.267976	0.261809	0.2728
Halorientalis regularis	Yak	0.259837	0.298005	0.322709	0.347191	0.00012361
	Cattle	0.254242	0.241014	0.308449	0.272696
Natrinema sp. CBA1119	Yak	0.269802	0.313668	0.271247	0.329733	0.000136094
	Cattle	0.352686	0.213228	0.287606	0.260512
Methanofollis ethanolicus	Yak	0.24567	0.292022	0.271909	0.340193	0.000131639
	Cattle	0.290262	0.24279	0.258344	0.339658
Halapricum salinum	Yak	0.241201	0.298127	0.276061	0.305657	9.80103e-05
	Cattle	0.323716	0.319095	0.27511	0.24128
Halorubrum persicum	Yak	0.25167	0.262458	0.322671	0.304809	0.000126916
	Cattle	0.354721	0.235589	0.311662	0.236452
Natronolimnobius sp. XQ-INN 246	Yak	0.270839	0.312545	0.327701	0.32159	0.000119144
	Cattle	0.251644	0.207181	0.333785	0.234565
Halococcus agarilyticus	Yak	0.286818	0.338459	0.270735	0.285537	0.000100309
	Cattle	0.259009	0.252071	0.282847	0.282468
Halobacterium salinarum	Yak	0.252106	0.291285	0.335859	0.358286	0.000148148
	Cattle	0.273972	0.273837	0.247315	0.217245
Halorientalis sp. F13-25	Yak	0.230448	0.290057	0.270293	0.354113	0.000125286
	Cattle	0.283427	0.267138	0.280794	0.267641
Methanocella paludicola	Yak	0.270832	0.25731	0.273436	0.309728	0.000112553
	Cattle	0.321231	0.231949	0.279867	0.287289
Halolamina sediminis	Yak	0.328822	0.293602	0.234399	0.30805	0.000113136
	Cattle	0.266727	0.28223	0.253841	0.24245
Natronolimnobius aegyptiacus	Yak	0.254267	0.329821	0.299654	0.34603	0.000113152
	Cattle	0.218544	0.237428	0.277514	0.246463
uncultured Methanosphaera sp.	Yak	0.164229	0.189381	0.224046	0.230952	0.000194518
	Cattle	0.265587	0.370843	0.3928	0.371506
Methanosarcina sp. MTP4	Yak	0.217079	0.220853	0.307888	0.361328	0.000120167
	Cattle	0.276492	0.296218	0.270659	0.247267
Halorubrum vacuolatum	Yak	0.278863	0.304546	0.325081	0.278666	0.000101952
	Cattle	0.271429	0.282851	0.215823	0.230981
Natrinema ejinorense	Yak	0.240967	0.229914	0.275254	0.29542	0.000116209
	Cattle	0.323199	0.256246	0.246174	0.297078
Halorubrum sp. CBA1229	Yak	0.184807	0.311796	0.25339	0.334128	0.000127293
	Cattle	0.297126	0.262093	0.255434	0.245771
Haloprofundus marisrubri	Yak	0.17794	0.211696	0.308168	0.301594	0.000142954
	Cattle	0.287338	0.257536	0.322673	0.251143
Haloferax larsenii	Yak	0.257438	0.276798	0.339785	0.301833	0.000116785
	Cattle	0.209087	0.207197	0.286226	0.237321
Halococcus sediminicola	Yak	0.256836	0.226501	0.310541	0.289874	0.000105941
	Cattle	0.265602	0.246874	0.267214	0.233469
Natronorubrum texcoconense	Yak	0.233225	0.31154	0.25428	0.304231	0.000130728
	Cattle	0.257974	0.193968	0.282367	0.255973
Halorubrum lipolyticum	Yak	0.24101	0.295591	0.276819	0.323394	9.95695e-05
	Cattle	0.217934	0.308514	0.240696	0.187472
Halorussus sp. RC-68	Yak	0.248107	0.264798	0.269027	0.331094	0.000123803
	Cattle	0.267098	0.183056	0.256022	0.261074
Natronobacterium texcoconense	Yak	0.271196	0.21356	0.257957	0.273869	0.000114185
	Cattle	0.253216	0.324458	0.235293	0.249876
Methanocella arvoryzae	Yak	0.27453	0.263534	0.22971	0.21612	9.89195e-05
	Cattle	0.268068	0.301843	0.292618	0.222135
Halobacterium sp. CBA1132	Yak	0.244571	0.348106	0.269253	0.315466	0.000119986
	Cattle	0.199174	0.247467	0.250711	0.187675
Methanococcoides methylutens	Yak	0.298089	0.235764	0.2348	0.232011	0.000116163
	Cattle	0.282856	0.288343	0.229754	0.258032
Haloarcula sp. MD-130	Yak	0.25074	0.263543	0.280174	0.35081	0.000114383
	Cattle	0.258388	0.190747	0.236506	0.225579
Methanobacterium formicicum	Yak	0.225231	0.172053	0.202922	0.197869	0.000137356
	Cattle	0.362771	0.340057	0.308951	0.243427
Halorubrum aidingense	Yak	0.189378	0.286871	0.27263	0.267719	0.000143338
	Cattle	0.299576	0.261867	0.242121	0.2223
Halopelagius inordinatus	Yak	0.196087	0.264433	0.261756	0.323218	0.00010483
	Cattle	0.209178	0.256219	0.281164	0.22894
Halalkalicoccus paucihalophilus	Yak	0.228616	0.275208	0.257041	0.296504	0.000103656
	Cattle	0.286987	0.199045	0.22454	0.23839
Halorubrum sp. PV6	Yak	0.256241	0.247052	0.254952	0.313933	0.00012667
	Cattle	0.260632	0.223527	0.267417	0.179054
Methanofollis sp. FWC-SCC2	Yak	0.285108	0.239543	0.303021	0.265944	0.00014536
	Cattle	0.335277	0.146954	0.187878	0.223836
Haloplanus vescus	Yak	0.194125	0.230661	0.311743	0.29007	0.000124138
	Cattle	0.228828	0.286499	0.251101	0.194467
Methanobrevibacter oralis	Yak	0.253286	0.218455	0.212722	0.19091	0.00013647
	Cattle	0.232813	0.382033	0.240816	0.255703
Halorubrum sp. BOL3-1	Yak	0.238527	0.254329	0.236898	0.26877	0.00011694
	Cattle	0.269507	0.203211	0.243844	0.267426
Halovivax asiaticus	Yak	0.251036	0.282112	0.246334	0.281272	8.80932e-05
	Cattle	0.275026	0.233162	0.202687	0.195141
Halococcus hamelinensis	Yak	0.268453	0.244778	0.191785	0.252321	0.000104401
	Cattle	0.2636	0.26526	0.248708	0.224387
Natronomonas moolapensis	Yak	0.170001	0.204116	0.290159	0.349814	0.00012866
	Cattle	0.203019	0.222609	0.267842	0.246853
Halobellus sp. ZY21	Yak	0.243746	0.254113	0.274301	0.288656	0.000118161
	Cattle	0.276493	0.17141	0.215281	0.22266
Halorhabdus tiamatea	Yak	0.190625	0.209887	0.293585	0.254322	0.00011765
	Cattle	0.260559	0.252523	0.270763	0.211422
Halostagnicola larsenii	Yak	0.218982	0.229074	0.327187	0.303727	0.000119647
	Cattle	0.175176	0.187604	0.292952	0.206942
Halorubrum kocurii	Yak	0.260807	0.19294	0.270597	0.299979	0.000125068
	Cattle	0.205995	0.191779	0.272731	0.239819
Halobiforma nitratireducens	Yak	0.246814	0.21455	0.27458	0.311449	9.90115e-05
	Cattle	0.219842	0.233727	0.219338	0.210572
Halococcus thailandensis	Yak	0.237283	0.22026	0.218929	0.246749	0.00010322
	Cattle	0.278327	0.234939	0.226267	0.250316
Natronomonas sp. F20-122	Yak	0.198025	0.265603	0.243729	0.282815	0.000108571
	Cattle	0.256036	0.248137	0.180797	0.234679
Natronorubrum tibetense	Yak	0.242182	0.213063	0.234444	0.25571	9.35253e-05
	Cattle	0.276055	0.217033	0.253073	0.200616
Halobellus sp. Atlit-38R	Yak	0.231323	0.265861	0.250428	0.215136	0.000109009
	Cattle	0.266114	0.180258	0.245984	0.22737
Halorubrum aethiopicum	Yak	0.170243	0.224852	0.259307	0.269506	0.000120218
	Cattle	0.301512	0.244262	0.200439	0.181552
Halalkalicoccus jeotgali	Yak	0.204145	0.267595	0.268904	0.248527	9.0516e-05
	Cattle	0.243987	0.179376	0.240795	0.193634
Methanolobus tindarius	Yak	0.211324	0.184106	0.177988	0.191172	0.000112951
	Cattle	0.287649	0.252206	0.240296	0.298435
Natrinema altunense	Yak	0.171974	0.253111	0.211322	0.328061	0.000120924
	Cattle	0.260959	0.165581	0.240821	0.19803
Natronomonas pharaonis	Yak	0.223505	0.219445	0.268512	0.259207	0.000108868
	Cattle	0.227562	0.169994	0.253058	0.207729
Halorubrum saccharovorum	Yak	0.202867	0.237537	0.24351	0.213351	0.000108576
	Cattle	0.264088	0.186648	0.26572	0.212331
Halococcus salifodinae	Yak	0.164308	0.252593	0.274013	0.25386	9.80795e-05
	Cattle	0.206329	0.257277	0.237568	0.179457
Methanoculleus taiwanensis	Yak	0.265482	0.234477	0.222528	0.247923	0.000105417
	Cattle	0.262248	0.157156	0.218873	0.204791
Methanobrevibacter filiformis	Yak	0.216362	0.186755	0.252079	0.16798	0.000136967
	Cattle	0.242647	0.292455	0.188368	0.264466
Halorubrum sp. ZC67	Yak	0.23957	0.183147	0.225891	0.270686	0.000107071
	Cattle	0.16875	0.224133	0.241272	0.257048
Haloterrigena hispanica	Yak	0.270996	0.191158	0.234846	0.249619	9.01804e-05
	Cattle	0.176761	0.243194	0.235426	0.201668
Candidatus Methanoperedens sp. BLZ2	Yak	0.221045	0.176145	0.167087	0.209471	9.15821e-05
	Cattle	0.275161	0.26529	0.219141	0.261182
Halorubrum sp. WN019	Yak	0.205615	0.210862	0.195315	0.331919	0.000116333
	Cattle	0.222103	0.188837	0.217927	0.211799
Halobiforma lacisalsi	Yak	0.228785	0.232057	0.198444	0.222538	9.54043e-05
	Cattle	0.229734	0.197976	0.297274	0.170863
Halorubrum halodurans	Yak	0.221746	0.222893	0.238846	0.235267	0.00010635
	Cattle	0.215625	0.218109	0.24276	0.173784
Methanosarcina horonobensis	Yak	0.284518	0.199007	0.161786	0.186302	0.000110638
	Cattle	0.2549	0.248489	0.1929	0.241037
Halococcus saccharolyticus	Yak	0.213553	0.20937	0.188916	0.250459	9.88541e-05
	Cattle	0.227748	0.221653	0.242952	0.204918
Natronolimnobius innermongolicus	Yak	0.204497	0.228915	0.238406	0.203089	9.76683e-05
	Cattle	0.238155	0.219027	0.211537	0.20405
Haloterrigena salina	Yak	0.17915	0.22178	0.225998	0.238368	0.000101775
	Cattle	0.17799	0.215206	0.232805	0.253495
Halorubrum sp. 48-1-W	Yak	0.192705	0.198356	0.270545	0.291917	0.000116626
	Cattle	0.155149	0.236652	0.234115	0.162442
Halobiforma haloterrestris	Yak	0.204668	0.257681	0.199407	0.232461	0.000105555
	Cattle	0.167376	0.208472	0.260353	0.175138
Halalkalicoccus sp. GSM28	Yak	0.260196	0.198076	0.16384	0.244604	0.000101542
	Cattle	0.238354	0.173722	0.202528	0.219703
Halorubrum sp. GN11 10-6 MGM	Yak	0.193635	0.209378	0.216616	0.271093	0.000133095
	Cattle	0.241313	0.202644	0.198442	0.154222
Halopenitus malekzadehii	Yak	0.170142	0.270854	0.1894	0.234128	0.000105367
	Cattle	0.257644	0.224588	0.158798	0.177929
Halorhabdus sp. H27	Yak	0.204019	0.152185	0.26777	0.26866	0.000101364
	Cattle	0.197826	0.221369	0.174599	0.196231
Natronorubrum thiooxidans	Yak	0.175749	0.19316	0.20397	0.235359	0.000104826
	Cattle	0.260307	0.203453	0.208986	0.196499
Natronobacterium gregoryi	Yak	0.213462	0.204218	0.211724	0.226871	0.00010135
	Cattle	0.156168	0.214267	0.244343	0.189855
Halorubrum cibi	Yak	0.231676	0.205274	0.205168	0.20882	9.7443e-05
	Cattle	0.224032	0.216124	0.2177	0.14999
Halorubrum coriense	Yak	0.207868	0.202141	0.22232	0.222102	8.24283e-05
	Cattle	0.247977	0.194741	0.215711	0.145068
Halorubrum sp. CSM-61	Yak	0.142542	0.243555	0.215459	0.245525	9.82986e-05
	Cattle	0.239283	0.180846	0.182575	0.190644
Halorubrum sp. BV1	Yak	0.187099	0.240533	0.1692	0.233216	9.69512e-05
	Cattle	0.188336	0.182674	0.230829	0.187276
Natrialba sp. SSL1	Yak	0.161175	0.221973	0.234304	0.229468	0.000109257
	Cattle	0.144184	0.166582	0.259296	0.192705
Halogeometricum borinquense	Yak	0.178608	0.146587	0.241773	0.225804	9.47176e-05
	Cattle	0.181855	0.247912	0.198571	0.184733
Natronolimnobius baerhuensis	Yak	0.162385	0.161853	0.260514	0.225281	9.90784e-05
	Cattle	0.181252	0.183733	0.219367	0.208461
Halodesulfurarchaeum formicicum	Yak	0.196331	0.238176	0.20427	0.231255	9.80189e-05
	Cattle	0.231592	0.185858	0.189536	0.125535
Haloterrigena saccharevitans	Yak	0.226243	0.228944	0.204118	0.265144	8.95289e-05
	Cattle	0.207571	0.176271	0.149551	0.14417
Halorhabdus utahensis	Yak	0.245695	0.185031	0.215385	0.242315	9.82906e-05
	Cattle	0.16803	0.135102	0.185646	0.220857
Haloterrigena sp. ZY19	Yak	0.183898	0.250681	0.187906	0.27916	9.52606e-05
	Cattle	0.156919	0.172798	0.184205	0.164332
Methanothrix soehngenii	Yak	0.202221	0.175037	0.188125	0.151514	9.17809e-05
	Cattle	0.239269	0.223801	0.195482	0.203833
Natrialba magadii	Yak	0.157684	0.20817	0.198913	0.219987	0.000104408
	Cattle	0.180932	0.197664	0.217975	0.163617
Natrarchaeobius halalkaliphilus	Yak	0.210856	0.167198	0.2196	0.238868	9.29924e-05
	Cattle	0.236122	0.143007	0.138022	0.190187
Halostagnicola kamekurae	Yak	0.161443	0.212921	0.179291	0.284377	9.72119e-05
	Cattle	0.156583	0.173077	0.21918	0.155945
Halonotius sp. F15B	Yak	0.214723	0.239153	0.235166	0.186358	8.4506e-05
	Cattle	0.186674	0.17556	0.159485	0.137334
Natrialba asiatica	Yak	0.212856	0.20179	0.206826	0.136731	0.000107461
	Cattle	0.222607	0.14756	0.169482	0.23041
Halovenus aranensis	Yak	0.194668	0.157198	0.164934	0.234104	9.52411e-05
	Cattle	0.17683	0.212249	0.203459	0.167327
Haloferax mediterranei	Yak	0.194999	0.199891	0.193991	0.219577	8.10806e-05
	Cattle	0.150848	0.189942	0.180011	0.176851
Sulfolobus islandicus	Yak	0.151203	0.163304	0.169481	0.117289	0.000123573
	Cattle	0.155588	0.233468	0.225715	0.288651
Haloferax mucosum	Yak	0.143772	0.190237	0.148712	0.237408	9.8786e-05
	Cattle	0.14145	0.1947	0.217539	0.215302
Methanobrevibacter wolinii	Yak	0.156555	0.141979	0.179734	0.136139	0.000114227
	Cattle	0.2172	0.242049	0.186303	0.228585
Methanoregula formicica	Yak	0.234285	0.138319	0.164749	0.198774	0.000107326
	Cattle	0.192553	0.167265	0.212458	0.179528
Halococcus morrhuae	Yak	0.166029	0.155789	0.235907	0.220523	8.92531e-05
	Cattle	0.190407	0.140872	0.208843	0.164976
Halonotius sp. F9-27	Yak	0.169741	0.181975	0.170826	0.209389	8.29539e-05
	Cattle	0.237461	0.176507	0.145467	0.171812
Methanoplanus limicola	Yak	0.198251	0.143639	0.142874	0.194612	8.86269e-05
	Cattle	0.189507	0.191917	0.202067	0.199304
Methanolobus psychrotolerans	Yak	0.182825	0.175008	0.203314	0.138326	9.42078e-05
	Cattle	0.176659	0.170266	0.210393	0.183496
Methanosphaerula palustris	Yak	0.196888	0.154304	0.156418	0.223913	9.68238e-05
	Cattle	0.207863	0.173437	0.174727	0.139839
Halorubrum sp. Atlit 26R	Yak	0.131808	0.187166	0.197271	0.193958	0.000100239
	Cattle	0.160628	0.239131	0.158859	0.140895
Halorubrum lacusprofundi	Yak	0.163719	0.159805	0.202335	0.201506	9.67824e-05
	Cattle	0.17914	0.146244	0.161919	0.189707
Halorubrum. sp. AJ67	Yak	0.193741	0.176971	0.132885	0.211328	8.93546e-05
	Cattle	0.17705	0.163072	0.186588	0.162621
Methanolobus profundi	Yak	0.17417	0.142977	0.13594	0.114563	9.32338e-05
	Cattle	0.254224	0.200046	0.20068	0.179658
Methanoculleus bourgensis	Yak	0.134663	0.144141	0.180155	0.209152	8.85124e-05
	Cattle	0.178071	0.184543	0.219133	0.138449
Methanosphaera sp. WGK6	Yak	0.143877	0.145739	0.176546	0.12498	0.000120159
	Cattle	0.167301	0.239232	0.17838	0.203137
Methanobrevibacter curvatus	Yak	0.162528	0.138355	0.128603	0.134043	0.000104542
	Cattle	0.133438	0.242897	0.240123	0.192278
Nitrososphaera viennensis	Yak	0.16086	0.150884	0.208866	0.172088	7.20333e-05
	Cattle	0.185645	0.159534	0.157412	0.163552
Halorubrum tebenquichense	Yak	0.161457	0.174178	0.181515	0.181861	9.39516e-05
	Cattle	0.160045	0.132964	0.179094	0.186571
Halorhabdus rudnickae	Yak	0.119393	0.154182	0.177844	0.211627	9.15594e-05
	Cattle	0.227303	0.143547	0.178595	0.144683
Candidatus Methanomassiliicoccus intestinalis	Yak	0.197477	0.203424	0.122761	0.12722	0.000102098
	Cattle	0.224476	0.16154	0.157333	0.15776
Natrialba hulunbeirensis	Yak	0.132515	0.128009	0.2014	0.210144	8.28243e-05
	Cattle	0.156639	0.151938	0.175891	0.186018
Halanaeroarchaeum sulfurireducens	Yak	0.144615	0.152147	0.177384	0.209482	9.36029e-05
	Cattle	0.169212	0.150472	0.134841	0.204099
Methanospirillum hungatei	Yak	0.177032	0.118026	0.152882	0.169748	0.000102765
	Cattle	0.218856	0.186469	0.136139	0.18171
Methanospirillum lacunae	Yak	0.161141	0.141647	0.172629	0.160984	8.99657e-05
	Cattle	0.199797	0.214262	0.136889	0.149267
Haloferax sp. SB29	Yak	0.167665	0.168894	0.152716	0.187905	9.37427e-05
	Cattle	0.214003	0.141542	0.173812	0.122441
Methanolobus psychrophilus	Yak	0.193783	0.166194	0.18022	0.115234	8.04104e-05
	Cattle	0.167746	0.169525	0.157698	0.17023
Candidatus Methanomethylophilus sp. 1R26	Yak	0.205812	0.493946	0	0	0.000242313
	Cattle	0.207962	0.179174	0.102507	0.129838
Methanobrevibacter cuticularis	Yak	0.19282	0.12886	0.118229	0.143815	0.000103676
	Cattle	0.150805	0.199713	0.178416	0.206281
Methanobrevibacter sp. 87.7	Yak	0.128769	0.154499	0.101284	0.100338	0.000141215
	Cattle	0.17837	0.297647	0.101396	0.243629
Methanobrevibacter woesei	Yak	0.149365	0.106625	0.138495	0.125228	0.000113454
	Cattle	0.173745	0.268186	0.126463	0.203801
Methanococcoides burtonii	Yak	0.146613	0.155803	0.101049	0.151308	8.50579e-05
	Cattle	0.231448	0.141635	0.185357	0.175567
Natronorubrum bangense	Yak	0.140042	0.163748	0.17057	0.186549	8.68541e-05
	Cattle	0.177864	0.167827	0.111419	0.170181
Methanobacterium sp. SMA-27	Yak	0.149654	0.131326	0.156539	0.144112	9.05647e-05
	Cattle	0.161693	0.190117	0.142269	0.209736
Methanomethylovorans hollandica	Yak	0.149575	0.11339	0.168006	0.134667	0.000100438
	Cattle	0.224384	0.159786	0.162856	0.172225
Methanosarcina sp. MSH10X1	Yak	0.186644	0.107242	0.151416	0.17172	8.96294e-05
	Cattle	0.189496	0.169869	0.147842	0.158594
Methanoregula boonei	Yak	0.164096	0.14142	0.119358	0.124934	9.8571e-05
	Cattle	0.19433	0.14972	0.197766	0.186592
Acidianus brierleyi	Yak	0.171073	0.101621	0.160224	0.122046	0.000102129
	Cattle	0.16268	0.179801	0.196488	0.178874
Natrinema pallidum	Yak	0.17925	0.170924	0.155937	0.16616	8.42908e-05
	Cattle	0.154639	0.161897	0.178551	0.100597
Halorubrum trapanicum	Yak	0.205377	0.183496	0.13968	0.203798	6.58146e-05
	Cattle	0.122746	0.138106	0.126025	0.143676
Methanogenium cariaci	Yak	0.180252	0.173073	0.144797	0.167287	9.24122e-05
	Cattle	0.168066	0.192371	0.116901	0.118121
Methanosarcina lacustris	Yak	0.168579	0.148406	0.108174	0.130037	9.32004e-05
	Cattle	0.211919	0.177589	0.158592	0.154295
Methanosarcina spelaei	Yak	0.129756	0.139448	0.143192	0.152261	8.96388e-05
	Cattle	0.179586	0.179621	0.122921	0.200904
Halohasta litchfieldiae	Yak	0.171947	0.130551	0.183705	0.149969	8.33311e-05
	Cattle	0.10188	0.148701	0.189492	0.170983
Methanocella conradii	Yak	0.154	0.187211	0.12603	0.176455	7.56865e-05
	Cattle	0.184525	0.117044	0.148934	0.138178
Methanoculleus thermophilus	Yak	0.153233	0.122161	0.136628	0.149622	6.21033e-05
	Cattle	0.18144	0.184456	0.136874	0.161527
Haloterrigena daqingensis	Yak	0.142975	0.13172	0.149534	0.123994	8.59061e-05
	Cattle	0.167623	0.174003	0.161443	0.167015
Haloterrigena sp. H1	Yak	0.116697	0.148043	0.192319	0.160586	0.000103052
	Cattle	0.166937	0.143336	0.13287	0.135257
Halorubrum hochstenium	Yak	0.136712	0.122277	0.179114	0.129064	8.19507e-05
	Cattle	0.181614	0.157576	0.147725	0.130891
Haloferax elongans	Yak	0.169725	0.178425	0.172119	0.199892	8.87839e-05
	Cattle	0.123912	0.10471	0.124011	0.109889
Natrialba aegyptia	Yak	0.136188	0.132146	0.13822	0.139642	7.49867e-05
	Cattle	0.191322	0.143226	0.156618	0.139539
Haloarcula japonica	Yak	0.150192	0.131619	0.127287	0.169184	7.05665e-05
	Cattle	0.152786	0.153978	0.131466	0.148477
Natrialba chahannaoensis	Yak	0.147314	0.164681	0.102853	0.124016	8.96708e-05
	Cattle	0.147691	0.105215	0.163885	0.20526
Methanolobus sp. SY-01	Yak	0.149914	0.126078	0.118798	0.118524	7.69993e-05
	Cattle	0.179322	0.163916	0.175162	0.124162
Methanospirillum stamsii	Yak	0.173889	0.12598	0.147843	0	0.000111566
	Cattle	0.228755	0.172821	0.136881	0.163052
Methanoculleus chikugoensis	Yak	0.217377	0.206069	0.12326	0.122074	0.000125733
	Cattle	0.224539	0.140638	0	0.110398
Haladaptatus litoreus	Yak	0	0.152819	0.174811	0.192864	0.00010285
	Cattle	0.179701	0.169723	0.166055	0.105426
Haloquadratum walsbyi	Yak	0.132248	0	0.186536	0.14532	0.000107454
	Cattle	0.141176	0.185366	0.17765	0.164954
Methanobacterium congolense	Yak	0.110854	0.14709	0.133657	0.113161	7.53165e-05
	Cattle	0.168142	0.161755	0.137092	0.160423
Halorubrum sp. T3	Yak	0.124576	0.187198	0.12315	0.154984	8.1449e-05
	Cattle	0.142872	0.131881	0.14643	0.117726
Methanocorpusculum labreanum	Yak	0.153853	0.145046	0.124697	0	0.000120529
	Cattle	0.241421	0.123492	0.172564	0.163762
Haladaptatus paucihalophilus	Yak	0.10401	0.125252	0.147403	0.18746	7.46256e-05
	Cattle	0.126212	0.124046	0.146334	0.158044
Haladaptatus cibarius	Yak	0.158532	0.158572	0.133617	0.143629	6.88512e-05
	Cattle	0.124202	0.135699	0.1386	0.104604
Methanimicrococcus blatticola	Yak	0.11909	0.132159	0.108773	0.172125	7.34704e-05
	Cattle	0.158054	0.106003	0.163298	0.123998
Methanolacinia paynteri	Yak	0.122941	0.112887	0.130633	0.13722	7.74094e-05
	Cattle	0.169199	0.168459	0.130147	0.110384
Natronorubrum sulfidifaciens	Yak	0.14236	0.155168	0.121409	0.116522	7.42215e-05
	Cattle	0.144247	0.156058	0.139931	0.105281
Halomarina oriensis	Yak	0.11237	0.123126	0.165115	0.118682	6.86179e-05
	Cattle	0.111819	0.161359	0.135772	0.152143
Natrialba taiwanensis	Yak	0.116289	0.12646	0.107341	0.152775	8.00736e-05
	Cattle	0.133702	0.149535	0.116245	0.15621
Methanosphaera cuniculi	Yak	0.101697	0	0.139922	0.132658	0.000110394
	Cattle	0.119323	0.180378	0.152992	0.214902
Haloarcula vallismortis	Yak	0	0.179856	0.160994	0.160795	0.000111994
	Cattle	0.13903	0.10566	0.167952	0.121235
Methanococcus vannielii	Yak	0.133716	0.103714	0.122601	0	0.000120587
	Cattle	0.190684	0.179306	0.162148	0.141918
Thermoproteus uzoniensis	Yak	0.125387	0.108063	0.120389	0.146456	6.60619e-05
	Cattle	0.151519	0.134455	0.12475	0.103303
Methanobacterium paludis	Yak	0.12479	0.107668	0	0.109246	0.000104391
	Cattle	0.144555	0.190652	0.160235	0.162239
Haloarcula rubripromontorii	Yak	0.153063	0.122265	0.132152	0.183469	0.000100633
	Cattle	0.129691	0	0.143633	0.125053
Haloterrigena mahii	Yak	0.111394	0.150492	0	0.167905	0.000104438
	Cattle	0.104314	0.151197	0.170782	0.120358
Halonotius pteroides	Yak	0.17112	0.122319	0.137753	0.131043	9.87168e-05
	Cattle	0.160323	0	0.107781	0.145734
Halogranum salarium	Yak	0.100323	0.123395	0.107359	0.129424	6.94227e-05
	Cattle	0.13772	0.127897	0.123802	0.111122
Methanohalobium evestigatum	Yak	0	0.120177	0.136611	0	0.000131457
	Cattle	0.183627	0.166564	0.180088	0.16487
Halorubrum ezzemoulense	Yak	0.132264	0.16442	0.11355	0.160714	9.62124e-05
	Cattle	0.118549	0.13368	0	0.113964
Halomicrobium katesii	Yak	0	0.177669	0.132757	0.145768	0.00012027
	Cattle	0.179758	0.165007	0.134456	0
Haloferax sp. SB3	Yak	0.117928	0.188352	0.139407	0.168073	9.43402e-05
	Cattle	0.110833	0.101531	0	0.108691
Methanoculleus sediminis	Yak	0.139792	0.136371	0.123239	0.150291	9.91447e-05
	Cattle	0.16467	0.109183	0.107521	0
Candidatus Nitrosocosmicus franklandus	Yak	0	0	0.144875	0.137777	0.000122411
	Cattle	0.109246	0.152614	0.176568	0.194601
Sulfurisphaera tokodaii	Yak	0.121979	0.128456	0	0	0.000125656
	Cattle	0.191147	0.162798	0.161782	0.136307
Natronorubrum ediminis	Yak	0.125652	0.112818	0.115524	0.122826	8.82519e-05
	Cattle	0.119634	0	0.150273	0.135986
Methanobacterium lacus	Yak	0	0.109318	0.108827	0	0.00010995
	Cattle	0.147002	0.164767	0.149477	0.182118
Palaeococcus ferrophilus	Yak	0.123589	0.119849	0.102268	0.120003	8.7236e-05
	Cattle	0.137666	0	0.111595	0.127931
Methanolinea tarda	Yak	0.139123	0.113793	0.155002	0.133349	0.000105718
	Cattle	0.146342	0	0.135573	0
Aciduliprofundum boonei	Yak	0	0.125745	0.100026	0.107788	8.22913e-05
	Cattle	0.104465	0.106979	0.125671	0.151084
Halomicrobium mukohataei	Yak	0.102526	0.109462	0.142554	0	8.61424e-05
	Cattle	0.108374	0.115247	0.113747	0.129373
Thermococcus sp. P6	Yak	0.110638	0.113094	0.102332	0.107141	7.77618e-05
	Cattle	0.125039	0	0.138293	0.112529
Halogranum rubrum	Yak	0.174828	0.143448	0.126943	0.11225	0.00010293
	Cattle	0.125431	0	0.123116	0
Halonotius sp. F13-13	Yak	0.124351	0.135267	0	0.127535	0.000110175
	Cattle	0.173293	0.118477	0.125745	0
Methanococcus voltae	Yak	0.14948	0.115537	0	0	0.000101147
	Cattle	0.130753	0.118314	0.137447	0.145104
Halostagnicola sp. A56	Yak	0.103462	0.113922	0.1331	0.158977	0.000100676
	Cattle	0.13105	0	0.121826	0
Methanoculleus horonobensis	Yak	0.139344	0.118413	0.103494	0	9.87167e-05
	Cattle	0.164385	0	0.106417	0.125251
Thermococcus siculi	Yak	0.109439	0	0.114412	0.169561	9.62238e-05
	Cattle	0.136523	0.100085	0	0.122836
Methanolacinia petrolearia	Yak	0	0.117364	0	0.118152	0.000108438
	Cattle	0.178995	0.121458	0.114858	0.100897
Acidianus sulfidivorans	Yak	0	0.12021	0	0	0.000140005
	Cattle	0.146771	0.17998	0.117282	0.183682
Haloarcula argentinensis	Yak	0	0.12468	0	0.132592	9.69419e-05
	Cattle	0.118658	0.118432	0.135974	0.108073
Haloferax sp. Q22	Yak	0.140052	0.133178	0	0.117753	9.33092e-05
	Cattle	0.110906	0.118597	0.108295	0
Archaeoglobus sulfaticallidus	Yak	0.119384	0.113807	0	0.136936	9.31935e-05
	Cattle	0.127074	0	0.107033	0.123708
Haloarcula sp. CBA1127	Yak	0	0.127608	0.105719	0.12957	0.000104183
	Cattle	0	0.109949	0.122458	0.129029
Thermococcus profundus	Yak	0.110877	0.1349	0	0.140501	9.55643e-05
	Cattle	0.119834	0	0.100549	0.116922
Archaeoglobus fulgidus	Yak	0.107394	0.148436	0.102932	0	9.53453e-05
	Cattle	0.14345	0.102201	0	0.111503
Halorubrum sp. SS7	Yak	0.108969	0.12776	0.10346	0.119479	9.89259e-05
	Cattle	0.120588	0.135294	0	0
Natrinema pellirubrum	Yak	0.115755	0	0.102973	0.169711	0.000100473
	Cattle	0.100766	0.108508	0	0.113366
Methanosarcina thermophila	Yak	0.112957	0	0	0.109598	9.46473e-05
	Cattle	0.128028	0.124758	0.10101	0.132103
Haladaptatus sp. W1	Yak	0	0	0.134988	0.112734	9.75019e-05
	Cattle	0.109138	0.116361	0.1107	0.123923
Methanocaldococcus jannaschii	Yak	0	0.111061	0	0.112858	8.63613e-05
	Cattle	0.103478	0.118689	0.117328	0.121663
Methanocaldococcus bathoardescens	Yak	0.103005	0	0	0	0.000126387
	Cattle	0.106602	0.187018	0.119906	0.155431
Methanosalsum zhilinae	Yak	0	0	0.10174	0	0.000108643
	Cattle	0.13981	0.178723	0.126306	0.118048
Haloferax massiliensis	Yak	0.10151	0.12646	0	0.110103	9.01112e-05
	Cattle	0.100405	0.112989	0.104033	0
Geoglobus ahangari	Yak	0.11279	0.154467	0	0.117225	0.000108236
	Cattle	0.124828	0	0.142007	0
Thermococcus barophilus	Yak	0.115142	0.107121	0.123613	0.147466	0.000103588
	Cattle	0	0.128895	0	0
Methanocaldococcus vulcanius	Yak	0	0	0.118382	0	0.000111237
	Cattle	0.100518	0.101578	0.124038	0.15124
Methanoculleus sp. MH98A	Yak	0	0	0.12914	0.110325	0.000100576
	Cattle	0.133447	0.10432	0	0.11824
Thermococcus celer	Yak	0.131559	0.12603	0	0.108647	9.51307e-05
	Cattle	0.122234	0	0	0.10671
Methanococcus aeolicus	Yak	0	0	0	0.120055	0.000122919
	Cattle	0	0.144779	0.116539	0.19314
Pyrodictium occultum	Yak	0.103971	0.115339	0	0.129733	0.000101132
	Cattle	0.11894	0	0	0.101815
Methanotorris igneus	Yak	0	0	0	0	0.000122602
	Cattle	0.153558	0.154924	0.101049	0.140649
Acidianus hospitalis	Yak	0	0	0	0	0.000119147
	Cattle	0.117137	0.115674	0.150047	0.139913
Sulfolobus sp. A20	Yak	0	0	0	0	0.000112291
	Cattle	0.144107	0.126181	0.134987	0.101512
Methanotorris formicicus	Yak	0	0	0	0	0.000100927
	Cattle	0.121336	0.12517	0.117723	0.126496
Methanothermococcus okinawensis	Yak	0	0	0.103227	0	0.00010259
	Cattle	0	0.121693	0.10336	0.155756
Methanosarcina flavescens	Yak	0.119497	0	0	0	0.000102936
	Cattle	0.139503	0	0.118143	0.101932
Candidatus Methanodesulfokores washburnensis	Yak	0	0	0	0.100251	9.39648e-05
	Cattle	0.139293	0.106986	0	0.113305
Archaeoglobus veneficus	Yak	0.107213	0	0.112559	0	0.000103259
	Cattle	0.126596	0.112927	0	0
Methanocaldococcus villosus	Yak	0	0	0	0	0.000117773
	Cattle	0	0.150983	0.116556	0.176245
Haloterrigena limicola	Yak	0.100717	0.109613	0	0.122117	9.00698e-05
	Cattle	0	0.106793	0	0
Haloarcula amylolytica	Yak	0	0.115637	0.140669	0.161702	0.000108465
	Cattle	0	0	0	0
Methanocaldococcus sp. FS406-22	Yak	0	0	0	0	9.83817e-05
	Cattle	0	0.108962	0.126624	0.144279
Haloferax sp. Atlit-12N	Yak	0	0	0.110005	0.124028	9.80936e-05
	Cattle	0.145484	0	0	0
Thermococcus gammatolerans	Yak	0.101728	0	0	0	9.25828e-05
	Cattle	0.126503	0.11979	0	0
Thermococcus cleftensis	Yak	0	0	0	0.103351	9.05923e-05
	Cattle	0.120634	0.11992	0	0
Haloferax denitrificans	Yak	0	0	0.123361	0.102556	8.98267e-05
	Cattle	0.115746	0	0	0
Haloferax sulfurifontis	Yak	0	0.114865	0	0.116567	9.16197e-05
	Cattle	0.110181	0	0	0
Caldisphaera lagunensis	Yak	0	0	0	0	9.09123e-05
	Cattle	0	0.104938	0.122458	0.108107
Thermococcus litoralis	Yak	0	0.104356	0	0.10738	8.69169e-05
	Cattle	0	0.12256	0	0
Candidatus Nitrosarchaeum limnium	Yak	0	0	0	0	8.55876e-05
	Cattle	0	0.112742	0.111393	0.10059
Thermofilum pendens	Yak	0	0.104848	0	0.102482	8.17087e-05
	Cattle	0.107563	0	0	0
Saccharolobus solfataricus	Yak	0	0	0	0	9.55015e-05
	Cattle	0	0.132454	0	0.15204
Methanothermococcus thermolithotrophicus	Yak	0	0	0	0	8.68754e-05
	Cattle	0	0.139657	0	0.11113
Thermococcus eurythermalis	Yak	0	0	0	0	8.76184e-05
	Cattle	0.1426	0	0.106153	0
Methanothermus fervidus	Yak	0	0	0.104233	0	8.66049e-05
	Cattle	0	0	0	0.137223
Sulfolobus metallicus	Yak	0	0	0	0	8.33484e-05
	Cattle	0.108404	0.125633	0	0
Thermococcus sp. AM4	Yak	0	0	0	0.111587	7.6013e-05
	Cattle	0.118884	0	0	0
Candidatus Nitrosopumilus adriaticus	Yak	0	0	0	0	8.22672e-05
	Cattle	0	0	0.103668	0.124756
Thermococcus celericrescens	Yak	0	0.111108	0	0	7.43061e-05
	Cattle	0.11181	0	0	0
Thermococcus pacificus	Yak	0	0	0.116567	0.105742	7.82883e-05
	Cattle	0	0	0	0
Methanococcoides sp. AM1	Yak	0.101119	0	0	0	7.61576e-05
	Cattle	0.120585	0	0	0
Geoglobus acetivorans	Yak	0	0.11225	0	0	7.6822e-05
	Cattle	0	0	0.108216	0
Candidatus Nitrosopumilus sp. SW	Yak	0	0	0	0	7.80263e-05
	Cattle	0	0.111201	0	0.106916
Thermococcus kodakarensis	Yak	0	0	0	0.104664	7.86468e-05
	Cattle	0	0	0.111904	0
Methanocaldococcus fervens	Yak	0	0.103572	0	0	7.38374e-05
	Cattle	0.110574	0	0	0
Thermococcus sp. EXT12c	Yak	0	0	0	0	7.52998e-05
	Cattle	0.110503	0.102848	0	0
Thermoplasma sp. Kam2015	Yak	0	0	0	0	7.83813e-05
	Cattle	0.100317	0.105633	0	0
Thermococcus sp. 2319x1	Yak	0.103984	0	0	0	7.73521e-05
	Cattle	0.100522	0	0	0
Thermococcus thioreducens	Yak	0	0	0	0	7.95674e-05
	Cattle	0.137785	0	0	0
Thermoproteus sp. CP80	Yak	0	0	0	0	7.37838e-05
	Cattle	0.134597	0	0	0
Ferroglobus placidus	Yak	0	0	0	0	7.27061e-05
	Cattle	0.132378	0	0	0
Candidatus Nitrosopelagicus brevis	Yak	0	0	0	0	7.15418e-05
	Cattle	0	0	0	0.132137
Thermococcus sp. EP1	Yak	0	0	0	0	7.54742e-05
	Cattle	0	0.130999	0	0
Thermococcus paralvinellae	Yak	0	0	0	0	6.66915e-05
	Cattle	0	0	0.130794	0
Methanohalophilus halophilus	Yak	0	0	0	0	6.30329e-05
	Cattle	0.125173	0	0	0
Acidilobus saccharovorans	Yak	0	0	0	0.117755	6.00468e-05
	Cattle	0	0	0	0
Salinigranum sp. ZS-5	Yak	0	0	0	0	6.32363e-05
	Cattle	0	0.116356	0	0
Thermococcus guaymasensis	Yak	0	0	0	0	5.90675e-05
	Cattle	0	0	0.113698	0
Thermococcus gorgonarius	Yak	0	0	0	0	5.77733e-05
	Cattle	0.112719	0	0	0
Candidatus Nitrosopumilus sp. NM25	Yak	0	0	0	0	6.39528e-05
	Cattle	0	0	0	0.112501
Haloplanus sp. CBA1112	Yak	0	0	0	0	5.76929e-05
	Cattle	0.112344	0	0	0
Acidilobus sp. 7A	Yak	0	0	0	0.11199	5.61065e-05
	Cattle	0	0	0	0
Haloprofundus sp. MHR1	Yak	0	0	0	0.110891	5.62511e-05
	Cattle	0	0	0	0
Thermococcus zilligii	Yak	0	0	0.10929	0	5.64798e-05
	Cattle	0	0	0	0
Thermococcus onnurineus	Yak	0	0	0	0.109022	5.41173e-05
	Cattle	0	0	0	0
Palaeococcus pacificus	Yak	0	0	0	0	5.24283e-05
	Cattle	0	0	0.106958	0
Methanoculleus marisnigri	Yak	0	0	0	0	5.37574e-05
	Cattle	0.106775	0	0	0
Thermococcus piezophilus	Yak	0	0	0	0.106681	5.63822e-05
	Cattle	0	0	0	0
Pyrococcus furiosus	Yak	0	0	0	0	5.29777e-05
	Cattle	0.106032	0	0	0
Candidatus Acidianus copahuensis	Yak	0	0	0	0	5.2571e-05
	Cattle	0	0	0	0.105974
Methanobacterium sp. MB1	Yak	0	0	0	0	6.37471e-05
	Cattle	0.105026	0	0	0
Thermoproteus tenax	Yak	0	0	0	0	5.53141e-05
	Cattle	0.10472	0	0	0
Pyrococcus yayanosii	Yak	0	0	0	0	6.01971e-05
	Cattle	0.101288	0	0	0
Haloplanus sp. CBA1113	Yak	0	0.101091	0	0	5.7285e-05
	Cattle	0	0	0	0
Sulfolobus acidocaldarius	Yak	0	0	0	0	5.07354e-05
	Cattle	0	0	0	0.100544
Candidatus Nitrosopumilus salaria	Yak	0	0	0	0	5.62012e-05
	Cattle	0	0.100254	0	0
Halorubrum sp. SD612	Yak	0	0	0	0.100066	5.34382e-05
	Cattle	0	0	0	0

## Sheet: Table S7
Table S7. Composition of metabolic pathways based on the first-level and second-level functions in the KEGG.
		Species	Season				SEM
First Level KEGG function	Second Level KEGG function		Spring	Summer	Fall	Winter
Metabolism	Amino acid metabolism	Yak	187935	191229	198719	200252	657.961
		Cattle	192831	192203	197038	198101
Metabolism	Biosynthesis of other secondary metabolites	Yak	22860.6	21712.9	23604.8	24243.7	166.2
		Cattle	22661.8	21593.7	23110.9	23573.8
Metabolism	Carbohydrate metabolism	Yak	163690	160175	160601	162485	402.54
		Cattle	162082	158120	159353	158196
Cellular Processes	Cell communication	Yak	168.877	401.867	142.525	133.981	18.53
		Cattle	135.718	199.518	124.36	149.52
Cellular Processes	Cell growth and death	Yak	19218.3	19344.3	19361.9	19209.8	78.43
		Cattle	19048.2	19493.4	19624.1	19962.9
Cellular Processes	Cell motility	Yak	13756.3	12525.7	7153.15	6123.63	688.16
		Cattle	18845.1	12998.4	7100.1	6290.12
Organismal Systems	Circulatory system	Yak	10.2241	13.775	8.209	15.7398	1.16
		Cattle	9.62846	19.0334	11.0682	16.7895
Organismal Systems	Development	Yak	9.39858	8.61693	12.6175	14.4355	0.99
		Cattle	9.04552	8.36852	14.0843	10.4701
Organismal Systems	Digestive system	Yak	1147.52	1686.4	2342.56	2349.65	79.63
		Cattle	1133.9	1744.88	2318.12	2475.6
Organismal Systems	Endocrine system	Yak	961.383	1040.08	1000.31	1054.69	11.84
		Cattle	998.301	1116.36	1037.9	1044.42
Metabolism	Energy metabolism	Yak	32699.5	32499.5	32200.2	31734.1	104.48
		Cattle	32069.8	31939.7	31647.3	31365.5
Organismal Systems	Environmental adaptation	Yak	2132.03	2264.07	2319.7	2264.32	30.76
		Cattle	2039.5	2441.53	2369.64	2446.97
Organismal Systems	Excretory system	Yak	22.9398	22.2658	5.87966	6.87414	1.83
		Cattle	23.0088	10.8343	0	5.52093
Genetic Information Processing	Folding sorting and degradation	Yak	28539.4	29252.7	29171	28682.1	125.54
		Cattle	28251.1	29486.4	29419.3	29826.1
Metabolism	Glycan biosynthesis and metabolism	Yak	25380.7	28300.4	31015.9	31301.6	362.42
		Cattle	25292.5	27795.2	30631.5	30955.4
Organismal Systems	Immune system	Yak	9.89607	15.6295	6.78665	7.70085	1.1
		Cattle	9.95301	17.0074	14.9433	7.02274
Metabolism	Lipid metabolism	Yak	21979.8	21547.8	21848.6	21931.5	77.23
		Cattle	22125.6	21161	21948.6	21481.5
Environmental Information Processing	Membrane transport	Yak	92848.9	79160.2	68937.3	69207	1551.6
		Cattle	90733.2	76649.8	67182.4	65315.6
Metabolism	Metabolism of cofactors and vitamins	Yak	48481.9	53878.4	56523.4	56722.3	521.11
		Cattle	53233.2	54950.7	57575.5	58596.8
Metabolism	Metabolism of other amino acids	Yak	5714.57	5857.16	5869.3	5719.38	37.01
		Cattle	5696.17	5983.9	6155.65	6144.74
Metabolism	Metabolism of terpenoids and polyketides	Yak	16222.4	16141.8	16278.8	16198	58.85
		Cattle	16043.6	15882	16427.2	16433.6
Organismal Systems	Nervous system	Yak	0	0	0	0	0.14
		Cattle	2.03087	0	0	0
Metabolism	Nucleotide metabolism	Yak	57714.8	57520.3	57233	56369	143.72
		Cattle	55767.4	56849.9	56690.1	56383.7
Genetic Information Processing	Replication and repair	Yak	75609.6	75688	75331.2	75250.9	271.27
		Cattle	73738.1	77015.7	77585.3	77692.7
Organismal Systems	Sensor ysystem	Yak	11.8776	11.3344	9.15618	4.68163	0.82
		Cattle	6.45354	14.3963	8.3645	12.8332
Environmental Information Processing	Signal transduction	Yak	29453.5	29088.4	27862.2	27562.3	145.8
		Cattle	29363.9	28221.1	27063.4	27146.3
Environmental Information Processing	Signaling molecules and interaction	Yak	147.348	135.626	105.98	108.347	5.26
		Cattle	196.414	134.133	99.0106	110.054
Genetic Information Processing	Transcription	Yak	21126.7	21859.8	21773.9	21925.2	156.54
		Cattle	20150.3	23037.3	22633	22898.6
Genetic Information Processing	Translation	Yak	107617	112943	113365	112476	830.91
		Cattle	103538	117205	117703	117707
Cellular Processes	Transport and catabolism	Yak	9453.77	10880.1	12664.7	12317.4	186.91
		Cattle	9133.25	10153.8	11525.4	11816.2
Metabolism	Xenobiotics biodegradation and metabolism	Yak	6485.23	6277.22	6452.27	6434.67	100.33
		Cattle	6367.4	5394.2	5739.96	5915.17

## Sheet: Table S8
Table S8. Rumen CAZyme profiles between grazing yak and cattle at different seasons.
Family	Family description	Class	Class description	Species	Season				SEM
					Spring	Summer	Fall	Winter
AA0	Non classified	AA	Auxiliary Activities	Yak	0	0	0	0	1.06909
				Cattle	13.9366	0	0	0
AA1	Laccase / p-diphenol:oxygen oxidoreductase / ferroxidase (EC 1.10.3.2); ; ferroxidase (EC 1.10.3.-); Laccase-like multicopper oxidase (EC 1.10.3.-)	AA	Auxiliary Activities	Yak	3937.68	3692.99	2921.02	2903.02	68.9465
				Cattle	3316.66	3576.77	2976.74	2955.41
AA10	AA10 (formerly CBM33) proteins are copper-dependent lytic polysaccharide monooxygenases (LPMOs); some proteins have been shown to act on chitin, others on cellulose;	AA	Auxiliary Activities	Yak	618.696	439.339	313.41	279.805	26.3005
				Cattle	559.411	602.711	275.267	275.843
AA11	AA11 proteins are copper-dependent lytic polysaccharide monooxygenases (LPMOs); cleavage of chitin chains with oxidation of C-1 has been demonstrated for a AA11 LPMO from Aspergillus oryzae;	AA	Auxiliary Activities	Yak	0	11.5389	0	0	1.15177
				Cattle	13.4883	0	0	0
AA15	lytic cellulose monooxygenase (C1-hydroxylating) (EC 1.14.99.54); lytic chitin monooxygenase (EC 1.14.99.53)	AA	Auxiliary Activities	Yak	615.218	305.281	215.657	188.22	33.9841
				Cattle	706.794	428.383	221.146	180.822
AA5	Oxidase with oxygen as acceptor (EC 1.1.3.-); galactose oxidase (EC 1.1.3.9); glyoxal oxidase (EC 1.2.3.15); alcohol oxidase (EC 1.1.3.13); raffinose oxidase (EC 1.1.3.-)	AA	Auxiliary Activities	Yak	195.943	201.849	237.309	178.144	8.52191
				Cattle	171.788	242.64	147.699	129.289
AA7	glucooligosaccharide oxidase (EC 1.1.3.-); chitooligosaccharide oxidase (EC 1.1.3.-)	AA	Auxiliary Activities	Yak	0	0	0	0	1.0894
				Cattle	14.4254	0	0	0
CBM0	Carbohydrate-binding modules not yet assigned to a family	CBM	Carbohydrate-Binding Modules	Yak	829.198	1123.57	2782.32	2723.15	183.482
				Cattle	1515.02	1875.43	2873.86	2760.19
CBM1	Modules of approx. 40 residues found almost exclusively in fungi. The cellulose-binding function has been demonstrated in many cases, and appears to be mediated by three aromatic residues separated by about 10.4 angstrom and which form a flat surface	CBM	Carbohydrate-Binding Modules	Yak	241.872	181.195	194.073	127.371	9.66235
				Cattle	243.251	241.128	200.244	170.65
CBM10	Modules of approx. 50 residues. The cellulose-binding function has been demonstrated in one case.	CBM	Carbohydrate-Binding Modules	Yak	378.019	320.215	144.376	197.859	17.7473
				Cattle	406.609	335.515	202.144	179.873
CBM11	Modules of approx. 180-200 residues. The CBM11 of Clotridium thermocellum Cel26A-Cel5E has been shown to bind both β-1,4-glucan and β-1,3-1,4-mixed linked glucans.	CBM	Carbohydrate-Binding Modules	Yak	16.2409	98.5796	213.426	189.061	16.6636
				Cattle	99.0718	156.972	239.123	222.202
CBM12	Modules of approx. 40-60 residues. The majority of these modules is found among chitinases where the function is chitin-binding. Distantly related to the CBM5 family.	CBM	Carbohydrate-Binding Modules	Yak	1546.02	1023.08	542.923	592.727	61.0707
				Cattle	1439.6	1091.08	646.347	599.134
CBM13	Modules of approx. 150 residues which always appear as a threefold internal repeat. The only apparent exception to this, xylanase II of Actinomadura sp. FC7 (GenBank U08894), is in fact not completely sequenced. These modules were first identified in several plant lectins such as ricin or agglutinin of Ricinus communis which bind galactose residues. The three-dimensional structure of a plant lect…	CBM	Carbohydrate-Binding Modules	Yak	4856.77	5930.25	5449.96	5172.61	89.1068
				Cattle	5633.21	5843.46	5108.58	5192.48
CBM14	Modules of approx. 70 residues. The chitin-binding function has been demonstrated in several cases. These modules are found attached to a number of chitinase catalytic domains, but also in non-catalytic proteins either in isolation or as multiple repeats; chitin binding (EC IIa.chitin)	CBM	Carbohydrate-Binding Modules	Yak	1348	1329.74	758.353	849.193	55.6325
				Cattle	1439	1455.77	727.914	818.547
CBM16	Carbohydrate-binding module 16. Binding to cellulose and glucomannan demonstrated	CBM	Carbohydrate-Binding Modules	Yak	286.837	162.344	110.978	143.135	12.9655
				Cattle	175.994	176.941	99.8258	106.288
CBM17	Modules of approx. 200 residues. Binding to amorphous cellulose, cellooligosaccharides and derivatized cellulose has been demonstrated.	CBM	Carbohydrate-Binding Modules	Yak	42.5784	28.854	25.9793	33.2447	3.60018
				Cattle	53.0522	23.8053	17.5571	0
CBM18	Modules of approx. 40 residues. The chitin-binding function has been demonstrated in many cases. These modules are found attached to a number of chitinase catalytic domains, but also in non-catalytic proteins either in isolation or as multiple repeats.	CBM	Carbohydrate-Binding Modules	Yak	174.833	292.217	248.359	247.66	10.0566
				Cattle	151.568	252.965	208.499	261.94
CBM19	Modules of 60-70 residues with chitin-binding function.	CBM	Carbohydrate-Binding Modules	Yak	0	0	0	0	1.16437
				Cattle	0	18.0046	0	0
CBM2	Modules of approx. 100 residues and which are found in a large number of bacterial enzymes. The cellulose-binding function has been demonstrated in many cases. Several of these modules have been shown to also bind chitin or xylan.	CBM	Carbohydrate-Binding Modules	Yak	7017.63	6344.61	2829.45	2799.99	294.503
				Cattle	7383.73	5910.35	3089.49	3035.53
CBM20	The granular starch-binding function has been demonstrated in several cases. Interact strongly with cyclodextrins. Often designated as starch-binding domains (SBD).	CBM	Carbohydrate-Binding Modules	Yak	4570.76	6001.67	7409.3	7441.29	211.219
				Cattle	5056.89	6466.55	8186.44	8059.12
CBM22	A xylan binding function has been demonstrated in several cases and affinity with mixed β-1,3/β-1,4-glucans in one. In several cases a thermostabilizing effect has also been seen.	CBM	Carbohydrate-Binding Modules	Yak	2065.42	3247.37	2537.51	2778.49	162.443
				Cattle	3137.9	4763.16	2507.13	2582.62
CBM23	Mannan-binding function demonstrated in one case.	CBM	Carbohydrate-Binding Modules	Yak	51.8854	42.3437	25.1013	29.6876	3.65112
				Cattle	51.9453	34.5438	36.9097	23.6605
CBM24	α-1,3-glucan (mutan)-binding function demonstrated in two cases (PMID:10636904)	CBM	Carbohydrate-Binding Modules	Yak	0	20.2953	15.4388	9.42692	2.58052
				Cattle	0	22.7569	23.6559	15.4024
CBM25	Starch-binding function demonstrated in one case.	CBM	Carbohydrate-Binding Modules	Yak	773.197	719.995	426.468	456.278	29.2523
				Cattle	779.62	847.031	512.492	440.124
CBM26	Starch-binding function demonstrated in two cases.	CBM	Carbohydrate-Binding Modules	Yak	1028.42	999.032	338.136	318.664	57.3695
				Cattle	1268.79	837.88	415.453	261.189
CBM27	Mannan-binding function demonstrated in two cases	CBM	Carbohydrate-Binding Modules	Yak	13.2908	17.1283	7.13132	9.33653	1.76712
				Cattle	10.7781	0	13.0005	0
CBM28	The module from the endo-1,4-glucanase of Bacillus sp. 1139 binds to non-crystalline cellulose, cellooligosaccharides, and β-(1,3)(1,4)-glucans	CBM	Carbohydrate-Binding Modules	Yak	42.5784	28.854	25.9793	33.2447	3.60018
				Cattle	53.0522	23.8053	17.5571	0
CBM3	Modules of approx. 150 residues found in bacterial enzymes. The cellulose-binding function has been demonstrated in many cases. In one instance binding to chitin has been reported.	CBM	Carbohydrate-Binding Modules	Yak	2383.88	2411.25	1607.98	1531.78	97.7409
				Cattle	2775.59	2967.11	1678.97	1677.08
CBM30	Binding to cellulose has been demonstrated for the N-terminal module of Fibrobacter succinogenes CelF.	CBM	Carbohydrate-Binding Modules	Yak	26.5833	125.081	343.568	247.771	24.1418
				Cattle	147.189	213.926	336.961	309.225
CBM32	Binding to galactose and lactose has been demonstrated for the module of Micromonospora viridifaciens sialidase (PMID: 16239725). Binding to polygalacturonic acid has been shown for a Yersinia member (PMID: 17292916). Binding to LacNAc (β-D-galactosyl-1,4-β-D-N-acetylglucosamine) has been shown for an N-acetylglucosaminidase from Clostridium perfingens (PMID: 16990278).	CBM	Carbohydrate-Binding Modules	Yak	5888.11	6732.58	7264.26	7456.35	94.4812
				Cattle	6354.01	6400.29	6765.75	6940.93
CBM34	Modules of approx. 120 residues. Granular starch-binding function has been demonstrated in the case of Thermoactinomyces vulgaris R-47 α-amylase 1 (TVAI).	CBM	Carbohydrate-Binding Modules	Yak	3729.3	3510.14	1300.36	1330.63	199.617
				Cattle	4697.03	2936.78	1380.41	1245.89
CBM35	Modules of approx. 130 residues. A module that is conserved in three Cellvibrio xylan-degrading enzymes binds to xylan and the interaction is calcium dependent, while a module from a Cellvibrio mannanase binds to decorated soluble mannans and mannooligosaccharides. A module in a Phanerochaete chrysosporium galactan 1,3-β-galactosidase binds to β-galactan.	CBM	Carbohydrate-Binding Modules	Yak	2316.55	3494.62	4854.24	4885.85	160.516
				Cattle	3679.72	4604.77	4967.68	4800.65
CBM36	Modules of approx. 120-130 residues displaying structural similarities to CBM6 modules. The only CBM36 currently characterised, that from Paenbacillus polymyxa xylanase 43A, shows calcium-dependent binding of xylans and xylooligosaccharides. X-ray crystallography shows that there is a direct interaction between calcium and ligand.	CBM	Carbohydrate-Binding Modules	Yak	981.299	821.029	336.867	211.406	52.0869
				Cattle	992.953	699.905	271.422	248.443
CBM37	Modules of approx. 100 residues, conserved in numerous R. albus polysaccharide-degrading enzymes and other proteins from this bacterium. Several members of CBM37 have been shown to exhibit rather broad binding specificity to xylan, chitin, microcrystalline and phosphoric-acid swollen cellulose, as well as more heterogeneous substrates, such as alfalfa cell walls, banana stem and wheat straw.	CBM	Carbohydrate-Binding Modules	Yak	4870.59	8219.21	7208.03	6759.08	207.558
				Cattle	5947.07	8560.78	6763.01	7000.78
CBM38	The inulin-binding function has been demonstrated in the case of the cycloinulo-oligosaccharide fructanotransferase from Paenibacillus macerans (Bacillus macerans) by Lee et al. (2004) FEMS Microbiol Lett 234:105-10. (PMID:15109727).	CBM	Carbohydrate-Binding Modules	Yak	221.937	254.982	335.895	328.49	11.2167
				Cattle	216.947	291.726	369.955	324.326
CBM4	Modules of approx. 150 residues found in bacterial enzymes. Binding of these modules has been demonstrated with xylan, β-1,3-glucan, β-1,3-1,4-glucan, β-1,6-glucan and amorphous cellulose but not with crystalline cellulose.	CBM	Carbohydrate-Binding Modules	Yak	2406.29	2734.25	2292.75	2306.5	118.28
				Cattle	3652.01	4158.02	2460.85	2313.11
CBM41	Modules of approx. 100 residues found in primarily in bacterial pullulanases. The N-terminal module from Thermotoga maritima Pul13 has been shown to bind to the α-glucans amylose, amylopectin, pullulan, and oligosaccharide fragments derived from these polysaccharides (Lammerts van Bueren et al. (2004) Biochemistry 43:15633-42) (PMID: 15581376).	CBM	Carbohydrate-Binding Modules	Yak	1181.57	709.268	310.427	324.145	49.68
				Cattle	809.242	510.223	237.225	207.421
CBM42	Modules of approx. 160 residues found mostly at the C-terminus of GH54 catalytic domains. Binding to arabinofuranose (present in arabinoxylan) has been demonstrated.	CBM	Carbohydrate-Binding Modules	Yak	149.148	179.901	209.105	162.935	9.94014
				Cattle	128.992	188.721	132.914	164.338
CBM43	Modules of approx. 90-100 residues found at the C-terminus of GH17 or GH72 enzymatic modules and also sometimes isolated. CBM43 modules sometimes carry a C-terminal membrane anchor. The β-1,3-glucan binding function has been demonstrated with the olive pollen protein Ole e 10.	CBM	Carbohydrate-Binding Modules	Yak	60.9534	39.8379	34.2198	57.4173	5.71444
				Cattle	78.5005	43.7007	54.0155	38.712
CBM46	Modules of approx. 100 residues, found at the C-terminus of several GH5 cellulases. Cellulose-binding function demonstrated in one case.	CBM	Carbohydrate-Binding Modules	Yak	23.3255	11.6303	0	0	1.77398
				Cattle	17.4137	0	0	0
CBM47	Modules of approx 150 residues. Fucose-binding activity demonstrated	CBM	Carbohydrate-Binding Modules	Yak	42.9623	36.3038	30.867	29.4752	3.53049
				Cattle	26.4543	48.0796	41.0236	35.292
CBM48	Modules of approx. 100 residues with glycogen-binding function, appended to GH13 modules. Also found in the beta subunit (glycogen-binding) of AMP-activated protein kinases (AMPK)	CBM	Carbohydrate-Binding Modules	Yak	19531.4	15625.5	10721.8	10440.7	553.431
				Cattle	18039.2	14753.6	10518.6	10006.7
CBM5	Modules of approx. 60 residues found in bacterial enzymes. Chitin-binding described in several cases. Distantly related to the CBM12 family.	CBM	Carbohydrate-Binding Modules	Yak	4300.6	3051.99	2272.01	2208.25	127.394
				Cattle	3887.6	3139.09	2240.48	2076.62
CBM50	Modules of approx. 50 residues found attached to various enzymes from families GH18, GH19, GH23, GH24, GH25 and GH73, i.e. enzymes cleaving either chitin or peptidoglycan. Binding to chitopentaose demonstrated in the case of Pteris ryukyuensis chitinase A [Ohnuma T et al. (2008) J. Biol. Chem. 283:5178-87 (PMID: 18083709)]. CBM50 modules are also found in a multitude of other enzymes targeting th…	CBM	Carbohydrate-Binding Modules	Yak	11245.7	11759	11907.8	11895.6	162.274
				Cattle	10759.6	12981.6	12517	12077.5
CBM51	Modules of approx. 150 residues found attached to various enzymes from families GH2, GH27, GH31, GH95, GH98 and GH101 . Binding to galactose and to blood group A/B-antigens demonstrated in the case of C. perfringens GH95CBM51 and GH98CBM51 respectively [Gregg KJ et al. (2008) J. Biol. Chem. 283:12604-13 PMID: 18292090].	CBM	Carbohydrate-Binding Modules	Yak	1160.81	1224.96	1564.27	1560.33	42.2265
				Cattle	1400.24	1419.39	1527.75	1394.36
CBM53	Starch-binding function demonstrated by Valdez et al. (2008) [PMID: 18260645]	CBM	Carbohydrate-Binding Modules	Yak	39.7477	29.3221	13.0103	0	2.84671
				Cattle	21.1193	16.7735	7.90027	18.8224
CBM54	Binding to xylan, yeast cell wall glucan and chitin shown in Dvortsov et al., Microbiology UK (2009) in press.	CBM	Carbohydrate-Binding Modules	Yak	617.718	477.482	329.142	331.125	26.2153
				Cattle	654.111	506.593	326.171	329.179
CBM56	β-1,3-glucan binding function demonstrated by Yamamoto et al. (1998) FEBS Letters 433:41-43 [PMID: 9738929]	CBM	Carbohydrate-Binding Modules	Yak	160.196	144.697	158.218	168.729	6.66467
				Cattle	189.486	133.699	118.697	150.162
CBM57	Created from reading Schallus et al (2008) Mol Biol Cell. 19:3404-3414 [PMID: 18524852] and finding related domains attached to various glycosidases.	CBM	Carbohydrate-Binding Modules	Yak	780.823	1173.58	1404.23	1524.09	52.8223
				Cattle	889.082	1116.66	1513.47	1483.29
CBM58	The CBM58 module of the Bacteroides thetaiotaomicron SusG protein has been shown to bind maltoheptaose	CBM	Carbohydrate-Binding Modules	Yak	198.392	271.358	260.347	188.796	10.815
				Cattle	166.983	151.697	192.006	200.863
CBM59	Binding to mannan, xylan, and cellulose demonstrated for the CBM59 of ManF-X10 xylanase from an environmental genomic DNA library (Li et al. (2009) World Journal of Microbiology and Biotechnology 25:2071-2078; doi:10.1007/s11274-009-0111-6)	CBM	Carbohydrate-Binding Modules	Yak	0	20.4651	9.49664	9.27205	1.83157
				Cattle	23.9884	14.0705	0	16.0292
CBM6	Modules of approx. 120 residues. The cellulose-binding function has been demonstrated in one case on amorphous cellulose and β-1,4-xylan. Some of these modules also bind β-1,3-glucan, β-1,3-1,4-glucan, and β-1,4-glucan.	CBM	Carbohydrate-Binding Modules	Yak	9410.9	12327.3	16453.2	16097.4	442.271
				Cattle	11717.1	14404.1	16982.3	16859.9
CBM60	Modules of approx 120 residues usually found appended to xylanases. The xylan-binding function and the relatedness (circular permutation) to family CBM36 has been demonstrated [PMID: 20659893].	CBM	Carbohydrate-Binding Modules	Yak	85.2715	31.502	13.7328	40.3968	5.43371
				Cattle	93.3633	32.1852	36.6072	23.8097
CBM61	Modules of approx. 150 residues found appended to GH16, GH30, GH31, GH43, GH53 and GH66 catalytic domains. A β-1,4-galactan binding function has been demonstrated for the CBM61 of Thermotoga maritima GH53 galactanase [PMID: 20826814].	CBM	Carbohydrate-Binding Modules	Yak	1839.04	1480.46	566.311	520.651	87.2508
				Cattle	1697.09	1281.34	448.581	479.741
CBM62	The CBM62 module of Clostridium thermocellum Cthe_2193 protein binds galactose moieties found on xyloglucan, arabinogalactan and galactomannan.	CBM	Carbohydrate-Binding Modules	Yak	294.854	529.523	675.638	756.533	28.6349
				Cattle	744.206	816.36	681.372	642.764
CBM64	Module found at C-term of several Spirochaeta thermophila proteins. Binding to cellulose shown by Angelov, Loderer, Pompei & Liebl (2011) AEM, 77:5483-5489 [PMID - 21685171]	CBM	Carbohydrate-Binding Modules	Yak	167.218	107.739	59.8068	68.7759	8.52378
				Cattle	171.861	84.6024	68.2575	73.6529
CBM65	CBM65A and CBM65B, derived from Eubacterium cellulosolvens endoglucanase EcCel5A, bind to a range of β-glucans but, uniquely, display significant preference for xyloglucan	CBM	Carbohydrate-Binding Modules	Yak	55.1241	11.3686	22.7071	16.0126	3.26768
				Cattle	39.1592	32.5524	26.2712	24.0122
CBM66	The CBM66 module, derived from the Bacillus subtilis exo-acting β-fructosidase SacC, targets the terminal fructoside residue of fructans.	CBM	Carbohydrate-Binding Modules	Yak	165.219	216.122	138.437	140.529	8.16597
				Cattle	213.847	152.463	178.759	131.678
CBM67	Fujimoto et al. [PMID : 23486481] disclosed the L-rhamnose binding activity and 3-D structure of the CBM67 of Streptomyces avermitilis α-L-rhamnosidase (SaRha78A);	CBM	Carbohydrate-Binding Modules	Yak	997.124	1116.28	1186.98	1116.85	27.4342
				Cattle	820.812	759.827	831.086	948.442
CBM68	Binding to maltotriose and maltotetraose shown for the pullulanase of Anoxybacillus sp. LM18-11. Binding function derived from crystal structure and deletion of the CBM, which showed reduced specific activity and increased Km value compared to the wild type enzyme.	CBM	Carbohydrate-Binding Modules	Yak	10.0089	0	0	0	0.968703
				Cattle	9.89288	0	0	0
CBM70	The hyaluronan-specific binding function of the N-terminal CBM70 module of Streptococcus pneumoniae hyaluronate lyase has been demonstrated.	CBM	Carbohydrate-Binding Modules	Yak	0	0	0	0	0.742113
				Cattle	10.3735	0	0	0
CBM71	The two CBM71s of S. pneumoniae BgaA bind lactose and LacNAc.	CBM	Carbohydrate-Binding Modules	Yak	9.59189	0	8.22708	7.01369	1.61884
				Cattle	12.5189	24.717	0	7.33428
CBM72	Modules of 130-180 residues found at the C-terminus glycoside hydrolases from various families, sometimes as tandem repeats. The CBM72 found on an endoglucanase from an uncultivated microorganism was found to bind a broad spectrum of polysaccharides including soluble and insoluble cellulose, β-1,3/1,4-mixed linked glucans, xylan, and β-mannan [PMID=26765840].	CBM	Carbohydrate-Binding Modules	Yak	611.184	725.698	1095.64	1134.96	45.2689
				Cattle	717.731	916.711	1186.71	1436.18
CBM73	Modules of approx 65 residues found on various enzymes active of chitin. Chitin-binding function demonstrated for the Cellvibrio japonicus CjLPMO10A protein.	CBM	Carbohydrate-Binding Modules	Yak	271.725	132.774	83.9585	60.7604	15.3986
				Cattle	317.842	178.454	65.6976	110.554
CBM74	Modules of approx. 300 residues appended to several α-amylases. The starch-binding function has been demonstrated for the CBM74 appended to the GH13 α-amylase of Microbacterium aureum B8.A	CBM	Carbohydrate-Binding Modules	Yak	0	25.5897	18.474	23.0535	3.13464
				Cattle	14.4578	29.9257	31.5576	28.377
CBM75	Modules of 290 residues appended to GH43_16 enzymes. So far found exclusively in Ruminococci. The xyloglucan-binding function was demonstrated for the R. flavefaciens protein.	CBM	Carbohydrate-Binding Modules	Yak	32.1415	66.0283	63.7181	98.7631	8.40524
				Cattle	101.496	182.076	110.934	99.9041
CBM76	Modules of approx. 170 residues appended to GH44 enzymes. So far found exclusively in Ruminococci. Broad specificity binding to β-glucans demontsrated for the R. flavefaciens module, which binds xyloglucan, glucomannan, and barley β-glucan.	CBM	Carbohydrate-Binding Modules	Yak	55.0873	231.951	146.3	161.186	17.3948
				Cattle	165.331	376.725	143.151	137.309
CBM77	Pectin binding modules of approx. 110 residues. The Ruminococcus flavefaciens CBM77 was shown to bind various pectins of low degree of esterification.	CBM	Carbohydrate-Binding Modules	Yak	577.647	745.301	400.421	473.732	29.3574
				Cattle	747.37	847.019	521.545	430.599
CBM78	Modules of approx. 150 residues appended to the C-terminus of GH5 and GH26 enzymes. So far found exclusively in Ruminococcal enzymes. The R. flavefaciens module has been shown to bind decorated β-1,4-glucans with a preference for xyloglucan.	CBM	Carbohydrate-Binding Modules	Yak	61.115	167.916	93.2138	127.81	15.0133
				Cattle	167.723	317.319	141.115	124.645
CBM79	Modules of approx. 130 residues found so far only in ruminococcal proteins. Binding to various β-glucans was shown for the R. flavefaciens GH9 enzyme.	CBM	Carbohydrate-Binding Modules	Yak	114.52	548.58	450.316	561.724	44.9107
				Cattle	519.386	981.333	437.016	412.511
CBM8	The cellulose-binding module from a cellulase of the slime mold Dictyostelium discoideum has been experimentally shown to bind cellulose.	CBM	Carbohydrate-Binding Modules	Yak	161.843	137.948	79.2847	120.212	8.17603
				Cattle	102.452	156.573	119.209	128.817
CBM80	Modules of approx. 90 residues found so far only in ruminococcal enzymes of families GH5 or GH26. Broad specificity for β-glycans (xyloglucan, glucomannan, galactomannan, barley β-glucan).	CBM	Carbohydrate-Binding Modules	Yak	0	175.646	177.013	203.677	19.2138
				Cattle	299.686	328.994	151.815	203.434
CBM82	The boundaries, structure and starch-binding function of the CBM82 module of Eubacterium rectale Amy13K have been reported by Cockburn and coworkers in Molec. Microbiol. (2017) (PMID=29139580)	CBM	Carbohydrate-Binding Modules	Yak	29.4452	27.1184	34.1443	25.0246	3.53905
				Cattle	54.6308	24.1028	18.0877	36.8156
CBM85	Created after Fredriksen et al. (2019) PMID=30635385; binds to a broad range of glycans (cellulose, glucuronoxylan, b-1,3-1,4-glucan and glucomannan)	CBM	Carbohydrate-Binding Modules	Yak	62.8122	48.6289	60.3586	40.6057	3.96229
				Cattle	74.9978	36.4493	33.987	35.3966
CBM9	Modules of approx. 170 residues found so far only in xylanases. The cellulose-binding function has been demonstrated in one case.	CBM	Carbohydrate-Binding Modules	Yak	909.577	782.501	466.634	422.265	39.1041
				Cattle	1034.75	633.727	429.085	390.22
CE0	Carbohydrate esterases not yet assigned to a family.	CE	Carbohydrate Esterases	Yak	1839.63	2263.22	2148.02	2207.93	43.4321
				Cattle	1903.1	1872.14	2195.45	2457.93
CE1	acetyl xylan esterase (EC 3.1.1.72); cinnamoyl esterase (EC 3.1.1.-); feruloyl esterase (EC 3.1.1.73); carboxylesterase (EC 3.1.1.1); S-formylglutathione hydrolase (EC 3.1.2.12); diacylglycerol O-acyltransferase (EC 2.3.1.20); trehalose 6-O-mycolyltransferase (EC 2.3.1.122)	CE	Carbohydrate Esterases	Yak	13124.6	16935.6	20603.2	20553.8	447.646
				Cattle	13482.5	17806.8	20125.8	20713.4
CE11	UDP-3-0-acyl N-acetylglucosamine deacetylase (EC 3.5.1.108).	CE	Carbohydrate Esterases	Yak	2383.45	3155.66	3450.99	3598.97	81.4449
				Cattle	2636.99	3234.65	3834.23	3625.8
CE12	pectin acetylesterase (EC 3.1.1.-); rhamnogalacturonan acetylesterase (EC 3.1.1.-); acetyl xylan esterase (EC 3.1.1.72)	CE	Carbohydrate Esterases	Yak	4928.46	5987.62	6754.19	6811.99	131.583
				Cattle	5723.96	6292.9	7053.03	7149.87
CE14	N-acetyl-1-D-myo-inosityl-2-amino-2-deoxy-α-D-glucopyranoside deacetylase (EC 3.5.1.89); diacetylchitobiose deacetylase (EC 3.5.1.-); mycothiol S-conjugate amidase (EC 3.5.1.-)	CE	Carbohydrate Esterases	Yak	233.98	192.602	153.732	158.322	9.26745
				Cattle	172.011	230.129	169.402	178.704
CE15	4-O-methyl-glucuronoyl methylesterase (EC 3.1.1.-)	CE	Carbohydrate Esterases	Yak	2274.79	2968.25	3650.13	3834.4	84.9244
				Cattle	2537.4	3033	3546.48	3687.01
CE2	acetyl xylan esterase (EC 3.1.1.72).	CE	Carbohydrate Esterases	Yak	1043.2	1186.36	1451.24	1525.07	40.7338
				Cattle	1451.35	1527.7	1674.48	1705.24
CE3	acetyl xylan esterase (EC 3.1.1.72).	CE	Carbohydrate Esterases	Yak	570.247	893.568	564.689	617.645	47.975
				Cattle	934.215	1288.56	603.104	577.232
CE4	acetyl xylan esterase (EC 3.1.1.72); chitin deacetylase (EC 3.5.1.41); chitooligosaccharide deacetylase (EC 3.5.1.-); peptidoglycan GlcNAc deacetylase (EC 3.5.1.-); peptidoglycan N-acetylmuramic acid deacetylase (EC 3.5.1.-).	CE	Carbohydrate Esterases	Yak	4208.62	4026.09	3040.74	2898.9	109.53
				Cattle	4807.06	4193.89	3256.21	3052.15
CE5	acetyl xylan esterase (EC 3.1.1.72); cutinase (EC 3.1.1.74)	CE	Carbohydrate Esterases	Yak	281.53	183.617	106.5	154.401	11.3921
				Cattle	184.233	164.854	140.934	177.628
CE6	acetyl xylan esterase (EC 3.1.1.72).	CE	Carbohydrate Esterases	Yak	4253.13	5878.47	7591.15	7613.99	220.288
				Cattle	4419.54	5909.22	7559.99	7885.69
CE7	acetyl xylan esterase (EC 3.1.1.72); cephalosporin-C deacetylase (EC 3.1.1.41).	CE	Carbohydrate Esterases	Yak	1669.57	2361.37	2765.08	2986.63	82.5898
				Cattle	1911.9	2220.65	3040.87	2987.12
CE8	pectin methylesterase (EC 3.1.1.11).	CE	Carbohydrate Esterases	Yak	4994.37	5461.02	5580.17	5718.81	100.167
				Cattle	5265.5	5024.17	5643.35	5826.44
CE9	N-acetylglucosamine 6-phosphate deacetylase (EC 3.5.1.25); N-acetylglucosamine 6-phosphate deacetylase (EC 3.5.1.80)	CE	Carbohydrate Esterases	Yak	2132.52	1530.02	968.721	887.702	75.6033
				Cattle	2043.39	1266.09	920.308	857.381
GH0	Glycoside hydrolases not yet assigned to a family.	GH	Glycoside Hydrolases	Yak	3355.35	3291.52	3634.81	3603.61	42.057
				Cattle	3337.51	3049.95	3445.95	3216.22
GH1	β-glucosidase (EC 3.2.1.21); β-galactosidase (EC 3.2.1.23); β-mannosidase (EC 3.2.1.25); β-glucuronidase (EC 3.2.1.31); β-xylosidase (EC 3.2.1.37); β-D-fucosidase (EC 3.2.1.38); phlorizin hydrolase (EC 3.2.1.62); exo-β-1,4-glucanase (EC 3.2.1.74); 6-phospho-β-galactosidase (EC 3.2.1.85); 6-phospho-β-glucosidase (EC 3.2.1.86); strictosidine β-glucosidase (EC 3.2.1.105); lactase (EC 3.2.1.108); amy…	GH	Glycoside Hydrolases	Yak	10381.1	5402.25	1916.65	1887.36	469.266
				Cattle	7821.71	3772.4	1672.66	1803.34
GH10	endo-1,4-β-xylanase (EC 3.2.1.8); endo-1,3-β-xylanase (EC 3.2.1.32); tomatinase (EC 3.2.1.-); xylan endotransglycosylase (EC 2.4.2.-); endo-β-1,4-glucanase (EC 3.2.1.4)	GH	Glycoside Hydrolases	Yak	13098.4	13190.8	14884.2	14983.4	166.847
				Cattle	14278.3	14380.8	15098.2	14589.9
GH100	alkaline and neutral invertase (EC 3.2.1.26)	GH	Glycoside Hydrolases	Yak	42.6652	0	0	0	3.73323
				Cattle	38.7988	0	0	0
GH101	endo-α-N-acetylgalactosaminidase (EC 3.2.1.97)	GH	Glycoside Hydrolases	Yak	805.714	1055.21	983.633	928.062	22.2234
				Cattle	819.658	795.939	903.629	857.515
GH102	peptidoglycan lytic transglycosylase (EC 3.2.1.-)	GH	Glycoside Hydrolases	Yak	22.3898	29.2158	26.2885	22.6442	2.53773
				Cattle	23.1373	14.4462	32.9823	0
GH103	peptidoglycan lytic transglycosylase (EC 3.2.1.-)	GH	Glycoside Hydrolases	Yak	71.4137	54.7149	44.4431	45.7603	4.74219
				Cattle	85.7644	37.1398	43.2321	25.5121
GH104	peptidoglycan lytic transglycosylase (EC 3.2.1.-)	GH	Glycoside Hydrolases	Yak	19.6266	0	18.0771	11.2876	2.38692
				Cattle	17.2522	20.8852	0	15.1772
GH105	unsaturated rhamnogalacturonyl hydrolase (EC 3.2.1.172); d-4,5-unsaturated β-glucuronyl hydrolase (EC 3.2.1.-); d-4,5-unsaturated α-galacturonidase (EC 3.2.1.-)	GH	Glycoside Hydrolases	Yak	8597.38	8937.87	10444.6	10861.8	197.927
				Cattle	8552.55	9640.47	11371.2	11535.1
GH106	α-L-rhamnosidase (EC 3.2.1.40); rhamnogalacturonan α-L-rhamnohydrolase (EC 3.2.1.174)	GH	Glycoside Hydrolases	Yak	7058.75	8174.68	8667.02	8705.16	161.701
				Cattle	5980.44	6179.23	8046.65	8081.29
GH107	endo-α-1,4-L-fucanase (EC 3.2.1.212)	GH	Glycoside Hydrolases	Yak	49.4248	40.6075	33.5174	39.9711	4.18709
				Cattle	67.2338	83.2091	21.4678	49.8213
GH108	N-acetylmuramidase (EC 3.2.1.17)	GH	Glycoside Hydrolases	Yak	48.5528	59.8834	71.3071	54.997	7.3713
				Cattle	17.2522	117.959	105.172	110.332
GH109	α-N-acetylgalactosaminidase (EC 3.2.1.49); β-N-acetylhexosaminidase (EC 3.2.1.52)	GH	Glycoside Hydrolases	Yak	3492.58	4300.13	4112.12	3783.7	79.9884
				Cattle	2900.31	3433.43	3359.04	3414.92
GH11	endo-β-1,4-xylanase (EC 3.2.1.8); endo-β-1,3-xylanase (EC 3.2.1.32)	GH	Glycoside Hydrolases	Yak	925.265	2236.96	2000.66	1967.69	116.819
				Cattle	1860.62	3405.81	2006.25	1843.55
GH110	α-galactosidase (EC 3.2.1.22); α-1,3-galactosidase (EC 3.2.1.-)	GH	Glycoside Hydrolases	Yak	31.9889	89.2431	84.4083	115.385	6.54798
				Cattle	63.4124	85.2153	83.8852	71.976
GH111	keratan sulfate hydrolase (endo-β-N-acetylglucosaminidase) (EC 3.2.1.-)	GH	Glycoside Hydrolases	Yak	45.3123	17.4452	16.5067	0	2.88488
				Cattle	30.0168	0	0	9.41119
GH112	lacto-N-biose phosphorylase or galacto-N-biose phosphorylase (EC 2.4.1.211); D-galactosyl-β-1,4-L-rhamnose phosphorylase (EC 2.4.1.247)	GH	Glycoside Hydrolases	Yak	1038.07	691.647	445.63	488.514	44.2375
				Cattle	960.662	513.435	338.644	280.471
GH113	β-mannanase (EC 3.2.1.78)	GH	Glycoside Hydrolases	Yak	160.607	120.968	164.185	135.186	8.71523
				Cattle	195.273	213.205	174.897	144.09
GH114	endo-α-1,4-polygalactosaminidase (EC 3.2.1.109)	GH	Glycoside Hydrolases	Yak	222.729	241.801	256.392	186.666	9.66578
				Cattle	299.846	274.93	216.491	207.739
GH115	xylan α-1,2-glucuronidase (3.2.1.131); α-(4-O-methyl)-glucuronidase (3.2.1.-)	GH	Glycoside Hydrolases	Yak	4753.49	5845.92	7131.13	7185.06	161.622
				Cattle	5044.49	5726.81	7048.36	7153.27
GH116	β-glucosidase (EC 3.2.1.21); β-xylosidase (EC 3.2.1.37); acid β-glucosidase/β-glucosylceramidase (EC 3.2.1.45); β-N-acetylglucosaminidase (EC 3.2.1.52)	GH	Glycoside Hydrolases	Yak	516.15	670.148	662.502	722.923	21.6971
				Cattle	535.182	465.31	595.74	556.821
GH117	β-D-galactofuranosidase (EC 3.2.1.146); α-neoagaro-oligosaccharide hydrolase (EC 3.2.1.159)	GH	Glycoside Hydrolases	Yak	45.1983	46.1502	15.2166	13.7815	3.07678
				Cattle	18.9347	0	0	18.9658
GH119	α-amylase (EC 3.2.1.1)	GH	Glycoside Hydrolases	Yak	157.096	122.374	56.4041	70.2193	8.3994
				Cattle	137.013	114.959	63.7869	50.4971
GH12	endoglucanase (EC 3.2.1.4); xyloglucan hydrolase (EC 3.2.1.151); β-1,3-1,4-glucanase (EC 3.2.1.73); xyloglucan endotransglycosylase (EC 2.4.1.207)	GH	Glycoside Hydrolases	Yak	33.9099	81.2794	47.8316	58.565	5.10293
				Cattle	81.4549	78.1678	54.9663	58.4361
GH120	β-xylosidase (EC 3.2.1.37)	GH	Glycoside Hydrolases	Yak	6175.83	3637.82	3063.6	3118.2	207.344
				Cattle	5495.47	3975.94	2880.12	2636.37
GH121	β-L-arabinobiosidase (EC 3.2.1.-)	GH	Glycoside Hydrolases	Yak	0	0	0	7.23174	0.511542
				Cattle	0	0	0	0
GH123	β-N-acetylgalactosaminidase (EC 3.2.1.53); glycosphingolipid β-N-acetylgalactosaminidase (EC 3.2.1.-)	GH	Glycoside Hydrolases	Yak	129.961	129.503	103.119	130.834	6.88203
				Cattle	95.43	149.071	144.865	77.1126
GH124	endoglucanase (EC 3.2.1.4)	GH	Glycoside Hydrolases	Yak	22.3919	104.221	93.5169	85.7259	7.29294
				Cattle	101.916	123.185	82.8791	69.7285
GH125	exo-α-1,6-mannosidase (EC 3.2.1.-)	GH	Glycoside Hydrolases	Yak	2575.37	2711.85	2796.19	2657.94	47.923
				Cattle	2468.81	2068.86	2450.04	2493.31
GH127	β-L-arabinofuranosidase (EC 3.2.1.185); 3-C-carboxy-5-deoxy-L-xylose (aceric acid) hydrolase (EC 3.2.1.-); α-1,3-(3,6)-anhydro-D-galactosidase (EC 3.2.1.-)	GH	Glycoside Hydrolases	Yak	6475.52	6765.33	7869.65	8046.95	109.726
				Cattle	6577.95	6269.48	7337.47	7474.63
GH128	β-1,3-glucanase (EC 3.2.1.39); β-1,3-glucosidase (EC 3.2.1.-)	GH	Glycoside Hydrolases	Yak	22.3225	19.707	15.5327	15.9818	2.29673
				Cattle	21.5822	0	15.2877	0
GH129	α-N-acetylgalactosaminidase (EC 3.2.1.49); ; α-1,3-(3,6)-anhydro-D-galactosidase (EC 3.2.1.-)	GH	Glycoside Hydrolases	Yak	28.8104	16.9183	0	0	2.39937
				Cattle	22.9575	0	14.9428	8.51443
GH13	α-amylase (EC 3.2.1.1); pullulanase (EC 3.2.1.41); cyclomaltodextrin glucanotransferase (EC 2.4.1.19); cyclomaltodextrinase (EC 3.2.1.54); trehalose-6-phosphate hydrolase (EC 3.2.1.93); oligo-α-glucosidase (EC 3.2.1.10); maltogenic amylase (EC 3.2.1.133); neopullulanase (EC 3.2.1.135); α-glucosidase (EC 3.2.1.20); maltotetraose-forming α-amylase (EC 3.2.1.60); isoamylase (EC 3.2.1.68); glucodextr…	GH	Glycoside Hydrolases	Yak	70095.5	56932.5	43729.2	43152.2	1547.02
				Cattle	66119.5	55478.8	44521.6	43051
GH130	β-1,4-mannosylglucose phosphorylase (EC 2.4.1.281); β-1,4-mannooligosaccharide phosphorylase (EC 2.4.1.319); β-1,4-mannosyl-N-acetyl-glucosamine phosphorylase (EC 2.4.1.320); β-1,2-mannobiose phosphorylase (EC 2.4.1.-); β-1,2-oligomannan phosphorylase (EC 2.4.1.-); β-1,2-mannosidase (EC 3.2.1.-)	GH	Glycoside Hydrolases	Yak	6142.35	5627.3	6060.51	5999.92	67.0267
				Cattle	6247.51	6088.82	6234.3	6118.87
GH132	Activity on β-1,3-glucan (curdlan) shown for the Aspergillus fumigatus Sun4 protein; activity on laminarioligosaccharides shown for Aspergillus fumigatus Sun4 protein and Candida albicans Sun41 protein; transglycosylation activity reported in PMID 23508952.	GH	Glycoside Hydrolases	Yak	39.3002	23.7807	17.2223	22.6256	2.74557
				Cattle	23.4831	32.1852	32.6236	10.4067
GH133	amylo-α-1,6-glucosidase (EC 3.2.1.33);	GH	Glycoside Hydrolases	Yak	2275.88	3340.97	3979.28	4076.23	127.801
				Cattle	2861.86	3657.05	4545.6	4371.24
GH135	α-1,4-galactosaminogalactan hydrolase (EC 3.2.1.-)	GH	Glycoside Hydrolases	Yak	13.2548	8.5587	13.2985	0	2.52312
				Cattle	30.9488	0	0	12.8075
GH136	lacto-N-biosidase (EC 3.2.1.140); Lacto-N-biosidase (Lewis antigen a/b specificity) (EC 3.2.1.-)	GH	Glycoside Hydrolases	Yak	202.917	191.143	92.6062	135.155	10.2766
				Cattle	184.958	170.005	136.088	97.0293
GH137	β-L-arabinofuranosidase (EC 3.2.1.185)	GH	Glycoside Hydrolases	Yak	834.449	1160.5	1342.26	1453.03	47.6323
				Cattle	869.467	1041.37	1431.38	1406.15
GH138	rhamnogalacturonan α-1,2-galacturonohydrolase (EC 3.2.1.173)	GH	Glycoside Hydrolases	Yak	616.044	695.09	816.011	948.505	30.4895
				Cattle	507.168	576.049	905.199	912.064
GH139	α-2-O-Me-L-fucosidase (EC 3.2.1.-)	GH	Glycoside Hydrolases	Yak	395.733	652.286	681.823	790.071	29.6895
				Cattle	405.876	474.217	754.918	747.304
GH140	β-1,2-apiosidase (EC 3.2.1.-)	GH	Glycoside Hydrolases	Yak	440.509	575.577	778.248	861.575	29.4544
				Cattle	480.386	574.013	907.345	838.465
GH141	α-L-fucosidase (EC 3.2.1.51); xylanase (EC 3.2.1.8)	GH	Glycoside Hydrolases	Yak	622.339	1156.24	1238.42	1442.24	46.9902
				Cattle	935.392	1240.19	1325.7	1371.25
GH142	β-L-arabinofuranosidase (EC 3.2.1.185)	GH	Glycoside Hydrolases	Yak	780.45	1109.38	1331.65	1524.29	55.1799
				Cattle	818.042	1066.13	1610.03	1603.94
GH143	2-keto-3-deoxy-D-lyxo-heptulosaric acid hydrolase (EC 3.2.1.-)	GH	Glycoside Hydrolases	Yak	701.183	946.012	1206.02	1364.99	51.8363
				Cattle	774.305	940.75	1486	1523.22
GH144	endo-β-1,2-glucanase (EC 3.2.1.71); β-1,2-glucooligosaccharide sophorohydrolase (EC 3.2.1.-)	GH	Glycoside Hydrolases	Yak	753.863	823.145	345.572	349.252	32.9109
				Cattle	690.871	566.816	361.89	385.554
GH145	L-Rhα-α-1,4-GlcA α-L-rhamnohydrolase (EC 3.2.1.-)	GH	Glycoside Hydrolases	Yak	107.324	97.5507	119.701	109.876	6.8302
				Cattle	108.444	46.6839	86.4453	103.728
GH146	β-L-arabinofuranosidase (EC 3.2.1.185)	GH	Glycoside Hydrolases	Yak	4527.34	5591.96	7302.45	7149.63	171.898
				Cattle	4858.56	6101.49	6915.07	7464.09
GH147	β-galactosidase (EC 3.2.1.23)	GH	Glycoside Hydrolases	Yak	20.125	17.8688	17.9852	9.39971	2.65232
				Cattle	27.9574	0	32.0011	16.5202
GH148	β-1,3-glucanase (EC 3.2.1.-)	GH	Glycoside Hydrolases	Yak	239.215	142.154	121.127	134.197	13.5393
				Cattle	236.744	135.566	108.102	79.5136
GH149	β-1,3-glucan phosphorylase (EC 2.4.1.97)	GH	Glycoside Hydrolases	Yak	44.6037	87.0919	78.1702	88.1845	12.9823
				Cattle	102.551	106.921	188.046	133.501
GH15	glucoamylase (EC 3.2.1.3); glucodextranase (EC 3.2.1.70); α,α-trehalase (EC 3.2.1.28); dextran dextrinase (EC 2.4.1.2)	GH	Glycoside Hydrolases	Yak	22.1254	11.0187	30.7649	16.2987	2.76351
				Cattle	27.1634	18.775	13.5675	16.1009
GH151	α-L-fucosidase (EC 3.2.1.51)	GH	Glycoside Hydrolases	Yak	203.031	277.939	212.339	240.411	11.1827
				Cattle	84.9121	133.462	186.534	193.247
GH152	β-1,3-glucanase (EC 3.2.1.39)	GH	Glycoside Hydrolases	Yak	23.7836	0	0	0	2.24478
				Cattle	0	0	0	0
GH154	β-glucuronidase (3.2.1.31)	GH	Glycoside Hydrolases	Yak	2534.48	2253.96	2566.06	2549.99	33.5545
				Cattle	2448.4	2298.26	2543.42	2541.73
GH158	endo-β-1,3-glucanase (EC 3.2.1.39)	GH	Glycoside Hydrolases	Yak	13.4379	17.6248	23.6541	11.5702	2.0933
				Cattle	11.6728	0	13.3145	5.89254
GH159	β-D-galactofuranosidase (EC 3.2.1.146)	GH	Glycoside Hydrolases	Yak	64.9113	60.7495	83.8986	88.6509	5.07207
				Cattle	73.5256	16.2589	49.597	34.7251
GH16	xyloglucan:xyloglucosyltransferase (EC 2.4.1.207); keratan-sulfate endo-1,4-β-galactosidase (EC 3.2.1.103); endo-1,3-β-glucanase / laminarinase (EC 3.2.1.39); endo-1,3(4)-β-glucanase (EC 3.2.1.6); licheninase (EC 3.2.1.73); β-agarase (EC 3.2.1.81); κ-carrageenase (EC 3.2.1.83); xyloglucanase (EC 3.2.1.151); endo-β-1,3-galactanase (EC 3.2.1.181); [retaining] β-porphyranase (EC 3.2.1.178); hyaluron…	GH	Glycoside Hydrolases	Yak	3935.87	4351.92	4178.69	4067.49	75.5466
				Cattle	4958.72	5000.03	4086.68	4138.29
GH160	endo-β-1,4-galactosidase (EC 3.2.1.-)	GH	Glycoside Hydrolases	Yak	0	0	0	13.9209	0.673527
				Cattle	0	0	0	0
GH161	β-1,3-glucan phosphorylase (EC 2.4.1.97)	GH	Glycoside Hydrolases	Yak	464.327	430.236	159.654	125.837	30.1355
				Cattle	533.646	263.583	88.7626	110.329
GH163	endo-β-N-acetylglucosaminidase cleaving GlcNAc-β-1,2-Man (EC 3.2.1.-)	GH	Glycoside Hydrolases	Yak	276.213	315.951	331.945	280.967	10.1234
				Cattle	278.68	316.618	294.529	292.39
GH164	β-mannosidase (EC 3.2.1.25)	GH	Glycoside Hydrolases	Yak	12.881	26.7446	27.6027	15.8733	2.57455
				Cattle	0	19.3201	15.3499	10.8529
GH165	β-galactosidase (EC 3.2.1.23)	GH	Glycoside Hydrolases	Yak	0	51.8186	37.6476	25.8807	3.6684
				Cattle	14.846	40.0186	46.7521	16.2992
GH17	glucan endo-1,3-β-glucosidase (EC 3.2.1.39); licheninase (EC 3.2.1.73); ABA-specific β-glucosidase (EC 3.2.1.175); β-1,3-glucanosyltransglycosylase (EC 2.4.1.-); β-1,3-glucosidase (EC 3.2.1.-)	GH	Glycoside Hydrolases	Yak	212.104	142.737	64.452	79.2085	14.49
				Cattle	239.257	153.24	86.9934	75.9544
GH18	chitinase (EC 3.2.1.14); lysozyme (EC 3.2.1.17); endo-β-N-acetylglucosaminidase (EC 3.2.1.96); peptidoglycan hydrolase with endo-β-N-acetylglucosaminidase specificity (EC 3.2.1.-); Nod factor hydrolase (EC 3.2.1.-); xylanase inhibitor; concanavalin B; narbonin	GH	Glycoside Hydrolases	Yak	6187.44	5346.81	3945.06	3983.82	155.076
				Cattle	6050.7	5043.31	3797.02	3715.42
GH19	chitinase (EC 3.2.1.14); lysozyme (EC 3.2.1.17)	GH	Glycoside Hydrolases	Yak	5206.01	4672.61	4056.26	3977.82	81.7948
				Cattle	4488.31	4836.42	4169.31	4001.38
GH2	β-galactosidase (EC 3.2.1.23) ; β-mannosidase (EC 3.2.1.25); β-glucuronidase (EC 3.2.1.31); α-L-arabinofuranosidase (EC 3.2.1.55); mannosylglycoprotein endo-β-mannosidase (EC 3.2.1.152); exo-β-glucosaminidase (EC 3.2.1.165); α-L-arabinopyranosidase (EC 3.2.1.-); β-galacturonidase (EC 3.2.1.-); β-xylosidase (EC 3.2.1.37); β-D-galactofuranosidase (EC 3.2.1.146); β-glucosidase (EC 3.2.1.21)	GH	Glycoside Hydrolases	Yak	59489.5	59672.8	60259.7	62531.4	399.385
				Cattle	55962.7	55020.4	58866.9	59924
GH20	β-hexosaminidase (EC 3.2.1.52); lacto-N-biosidase (EC 3.2.1.140); β-1,6-N-acetylglucosaminidase (EC 3.2.1.-); β-6-SO3-N-acetylglucosaminidase (EC 3.2.1.-)	GH	Glycoside Hydrolases	Yak	5206.66	6250.17	6240.94	5684.79	90.9501
				Cattle	4570.71	5325.54	5576.97	5609.84
GH22	lysozyme type C (EC 3.2.1.17); lysozyme type i (EC 3.2.1.17); α-lactalbumin	GH	Glycoside Hydrolases	Yak	148.795	97.9303	93.793	42.3328	6.99021
				Cattle	89.1232	86.6086	69.5649	65.2507
GH23	lysozyme type G (EC 3.2.1.17); peptidoglycan lyase (EC 4.2.2.n1) also known in the literature as peptidoglycan lytic transglycosylase; chitinase (EC 3.2.1.14)	GH	Glycoside Hydrolases	Yak	7843.77	7638.22	6813	7125.16	118.646
				Cattle	8303.82	8056.21	7531.78	7256.65
GH24	lysozyme (EC 3.2.1.17)	GH	Glycoside Hydrolases	Yak	426.168	399.072	440.15	481.642	30.8292
				Cattle	485.909	850.714	606.864	519.779
GH25	lysozyme (EC 3.2.1.17)	GH	Glycoside Hydrolases	Yak	5172.08	4977.06	4227.17	4392.78	119.951
				Cattle	5907.38	6059.9	5285.36	5005.6
GH26	β-mannanase (EC 3.2.1.78); exo-β-1,4-mannobiohydrolase (EC 3.2.1.100); β-1,3-xylanase (EC 3.2.1.32); lichenase / endo-β-1,3-1,4-glucanase (EC 3.2.1.73); mannobiose-producing exo-β-mannanase (EC 3.2.1.-)	GH	Glycoside Hydrolases	Yak	3049.78	4116.36	5295.29	5223.73	142.298
				Cattle	3965.34	5105.09	5585.64	5857.2
GH27	α-galactosidase (EC 3.2.1.22); α-N-acetylgalactosaminidase (EC 3.2.1.49); isomalto-dextranase (EC 3.2.1.94); β-L-arabinopyranosidase (EC 3.2.1.88); galactan:galactan galactosyltransferase (EC 2.4.1.-)	GH	Glycoside Hydrolases	Yak	6219.12	5881.18	5957.02	5805.61	55.9109
				Cattle	6313.56	5800.63	5686.31	5481.61
GH28	polygalacturonase (EC 3.2.1.15); exo-polygalacturonase (EC 3.2.1.67); exo-polygalacturonosidase (EC 3.2.1.82); rhamnogalacturonase (EC 3.2.1.171); rhamnogalacturonan α-1,2-galacturonohydrolase (EC 3.2.1.173); xylogalacturonan hydrolase (EC 3.2.1.-)	GH	Glycoside Hydrolases	Yak	12384.9	13735.2	16902.3	17513.5	373.714
				Cattle	13318.8	14780.4	18118.2	18402.7
GH29	α-L-fucosidase (EC 3.2.1.51); α-1,3/1,4-L-fucosidase (EC 3.2.1.111)	GH	Glycoside Hydrolases	Yak	12371.6	12690.5	12881	12649.6	177.147
				Cattle	10038.1	10321.2	11454.5	11575.1
GH3	β-glucosidase (EC 3.2.1.21); xylan 1,4-β-xylosidase (EC 3.2.1.37); β-glucosylceramidase (EC 3.2.1.45); β-N-acetylhexosaminidase (EC 3.2.1.52); α-L-arabinofuranosidase (EC 3.2.1.55); glucan 1,4-β-glucosidase (EC 3.2.1.74); isoprimeverose-producing oligoxyloglucan hydrolase (EC 3.2.1.120); coniferin β-glucosidase (EC 3.2.1.126); exo-1,3-1,4-glucanase (EC 3.2.1.-); β-N-acetylglucosaminide phosphoryl…	GH	Glycoside Hydrolases	Yak	74914.8	68727.9	67446	66159.2	674.019
				Cattle	67348.4	62676.3	63528.8	66371.7
GH30	endo-β-1,4-xylanase (EC 3.2.1.8); β-glucosidase (3.2.1.21); β-glucuronidase (EC 3.2.1.31); β-xylosidase (EC 3.2.1.37); β-fucosidase (EC 3.2.1.38); glucosylceramidase (EC 3.2.1.45); β-1,6-glucanase (EC 3.2.1.75); glucuronoarabinoxylan endo-β-1,4-xylanase (EC 3.2.1.136); endo-β-1,6-galactanase (EC:3.2.1.164); [reducing end] β-xylosidase (EC 3.2.1.-)	GH	Glycoside Hydrolases	Yak	2992.55	3660.63	3940.28	3882.86	66.006
				Cattle	3297.39	3403.77	3544.53	3540.63
GH31	α-glucosidase (EC 3.2.1.20); α-galactosidase (EC 3.2.1.22); α-mannosidase (EC 3.2.1.24); α-1,3-glucosidase (EC 3.2.1.84); sucrase-isomaltase (EC 3.2.1.48) (EC 3.2.1.10); α-xylosidase (EC 3.2.1.177); α-glucan lyase (EC 4.2.2.13); isomaltosyltransferase (EC 2.4.1.-); oligosaccharide α-1,4-glucosyltransferase (EC 2.4.1.161); α-N-acetylgalactosaminidase (EC 3.2.1.49); sulfoquinovosidase (EC 3.2.1.199)	GH	Glycoside Hydrolases	Yak	23518.6	22633	23849.8	24231.1	164.539
				Cattle	22862.3	21894.2	23429.6	23527.7
GH32	invertase (EC 3.2.1.26); endo-inulinase (EC 3.2.1.7); β-2,6-fructan 6-levanbiohydrolase (EC 3.2.1.64); endo-levanase (EC 3.2.1.65); exo-inulinase (EC 3.2.1.80); fructan β-(2,1)-fructosidase/1-exohydrolase (EC 3.2.1.153); fructan β-(2,6)-fructosidase/6-exohydrolase (EC 3.2.1.154); sucrose:sucrose 1-fructosyltransferase (EC 2.4.1.99); fructan:fructan 1-fructosyltransferase (EC 2.4.1.100); sucrose:f…	GH	Glycoside Hydrolases	Yak	8638.14	7688.83	6342.72	6379.5	161.47
				Cattle	8744.25	6695.29	6255.24	6423.24
GH33	sialidase or neuraminidase (EC 3.2.1.18); trans-sialidase (EC 2.4.1.-); anhydrosialidase (EC 4.2.2.15); Kdo hydrolase (EC 3.2.1.-); 2-keto-3-deoxynononic acid hydrolase / KDNase (EC 3.2.1.-)	GH	Glycoside Hydrolases	Yak	4230.86	4924.09	4185.41	4016.76	107.713
				Cattle	2907.87	2994.85	3573.12	3612.93
GH35	β-galactosidase (EC 3.2.1.23); exo-β-glucosaminidase (EC 3.2.1.165); exo-β-1,4-galactanase (EC 3.2.1.-); β-1,3-galactosidase (EC 3.2.1.-)	GH	Glycoside Hydrolases	Yak	5410.77	6192.79	7307.14	7470.4	135.227
				Cattle	5994.78	6128.72	7097.55	7376.06
GH36	α-galactosidase (EC 3.2.1.22); α-N-acetylgalactosaminidase (EC 3.2.1.49); stachyose synthase (EC 2.4.1.67); raffinose synthase (EC 2.4.1.82)	GH	Glycoside Hydrolases	Yak	10673.8	9050.86	7322.88	7473.49	227.335
				Cattle	10928.6	8991.26	7497.29	7152.9
GH37	α,α-trehalase (EC 3.2.1.28).	GH	Glycoside Hydrolases	Yak	0	32.5063	12.6103	20.6489	2.52155
				Cattle	0	15.3016	12.4393	12.0373
GH38	α-mannosidase (EC 3.2.1.24); mannosyl-oligosaccharide α-1,2-mannosidase (EC 3.2.1.113); mannosyl-oligosaccharide α-1,3-1,6-mannosidase (EC 3.2.1.114); α-2-O-mannosylglycerate hydrolase (EC 3.2.1.170); mannosyl-oligosaccharide α-1,3-mannosidase (EC 3.2.1.-)	GH	Glycoside Hydrolases	Yak	4551.26	3379.82	3449.69	3818.6	97.0369
				Cattle	3674.67	2588.11	3214.33	2843.7
GH39	α-L-iduronidase (EC 3.2.1.76); β-xylosidase (EC 3.2.1.37); α-L-arabinofuranosidase (EC 3.2.1.55); β-glucosidase (EC 3.2.1.21); β-galactosidase (EC 3.2.1.23)	GH	Glycoside Hydrolases	Yak	1455.73	1385.34	1180.78	1229.75	31.5967
				Cattle	1254.44	1355.77	1180.54	1036.87
GH4	maltose-6-phosphate glucosidase (EC 3.2.1.122); α-glucosidase (EC 3.2.1.20); α-galactosidase (EC 3.2.1.22); 6-phospho-β-glucosidase (EC 3.2.1.86); α-glucuronidase (EC 3.2.1.139); α-galacturonase (EC 3.2.1.67); palatinase (EC 3.2.1.-)	GH	Glycoside Hydrolases	Yak	4276.77	2229.47	2142.33	2520.34	141.391
				Cattle	3097.18	1868.7	1802.46	1510.53
GH42	β-galactosidase (EC 3.2.1.23); α-L-arabinopyranosidase (EC 3.2.1.-)	GH	Glycoside Hydrolases	Yak	1865.92	1396.3	961.174	993.326	67.7301
				Cattle	1774.61	1049.84	830.7	720.525
GH43	β-xylosidase (EC 3.2.1.37); α-L-arabinofuranosidase (EC 3.2.1.55); xylanase (EC 3.2.1.8); α-1,2-L-arabinofuranosidase (EC 3.2.1.-); exo-α-1,5-L-arabinofuranosidase (EC 3.2.1.-); [inverting] exo-α-1,5-L-arabinanase (EC 3.2.1.-); β-1,3-xylosidase (EC 3.2.1.-); [inverting] exo-α-1,5-L-arabinanase (EC 3.2.1.-); [inverting] endo-α-1,5-L-arabinanase (EC 3.2.1.99); exo-β-1,3-galactanase (EC 3.2.1.145); …	GH	Glycoside Hydrolases	Yak	56289.8	60082.1	70993.6	71463.5	969.932
				Cattle	58725.7	62795.4	71589.5	71892.8
GH44	endoglucanase (EC 3.2.1.4); xyloglucanase (EC 3.2.1.151)	GH	Glycoside Hydrolases	Yak	168.083	358.74	386.245	348.199	20.7515
				Cattle	290.157	563.759	303.372	354.95
GH45	endoglucanase (EC 3.2.1.4); xyloglucan-specific endo-β-1,4-glucanase / endo-xyloglucanase (EC 3.2.1.151); endo-β-1,4-mannanase (EC 3.2.1.78)	GH	Glycoside Hydrolases	Yak	63.3395	192.473	420.375	361.574	29.2307
				Cattle	205.413	341.805	379.202	425.526
GH46	chitosanase (EC 3.2.1.132)	GH	Glycoside Hydrolases	Yak	0	44.1272	34.9293	27.3765	3.74189
				Cattle	20.757	39.5927	40.6473	48.5247
GH48	reducing end-acting cellobiohydrolase (EC 3.2.1.176); endo-β-1,4-glucanase (EC 3.2.1.4); chitinase (EC 3.2.1.14)	GH	Glycoside Hydrolases	Yak	494.252	605.595	480.397	399.967	33.2991
				Cattle	698.028	964.46	568.418	456.585
GH5	endo-β-1,4-glucanase / cellulase (EC 3.2.1.4); endo-β-1,4-xylanase (EC 3.2.1.8); β-glucosidase (EC 3.2.1.21); β-mannosidase (EC 3.2.1.25); β-glucosylceramidase (EC 3.2.1.45); glucan β-1,3-glucosidase (EC 3.2.1.58); exo-β-1,4-glucanase / cellodextrinase (EC 3.2.1.74); glucan endo-1,6-β-glucosidase (EC 3.2.1.75); mannan endo-β-1,4-mannosidase (EC 3.2.1.78); cellulose β-1,4-cellobiosidase (EC 3.2.1.…	GH	Glycoside Hydrolases	Yak	17995.7	18889	20710.1	21128.6	197.48
				Cattle	19789.6	21110.3	20954.6	21240.4
GH50	β-agarase (EC 3.2.1.81).	GH	Glycoside Hydrolases	Yak	489.131	1103.1	788.373	882.433	38.7516
				Cattle	528.601	863.3	766.111	710.701
GH51	endoglucanase (EC 3.2.1.4); endo-β-1,4-xylanase (EC 3.2.1.8); β-xylosidase (EC 3.2.1.37); α-L-arabinofuranosidase (EC 3.2.1.55); lichenase / endo-β-1,3-1,4-glucanase (EC 3.2.1.73)	GH	Glycoside Hydrolases	Yak	17698.5	18197.7	21920.1	21884.2	291.782
				Cattle	17680.9	18651.8	21272.4	21790.2
GH52	β-xylosidase (EC 3.2.1.37).	GH	Glycoside Hydrolases	Yak	0	0	7.3723	28.2308	1.54121
				Cattle	0	0	0	0
GH53	endo-β-1,4-galactanase (EC 3.2.1.89).	GH	Glycoside Hydrolases	Yak	3818.64	3548.87	2877.72	3205.63	62.4103
				Cattle	3944.58	3816.52	3119.48	3337.16
GH54	α-L-arabinofuranosidase (EC 3.2.1.55); β-xylosidase (EC 3.2.1.37).	GH	Glycoside Hydrolases	Yak	779.941	975.011	1214.39	1145.61	37.209
				Cattle	533.998	728.444	882.734	866.81
GH55	exo-β-1,3-glucanase (EC 3.2.1.58); endo-β-1,3-glucanase (EC 3.2.1.39)	GH	Glycoside Hydrolases	Yak	586.34	327.524	368.178	318.403	19.1753
				Cattle	444.685	285.43	294.29	268.06
GH57	α-amylase (EC 3.2.1.1); α-galactosidase (EC 3.2.1.22); amylopullulanase (EC 3.2.1.41); cyclomaltodextrinase (EC 3.2.1.54); branching enzyme (EC 2.4.1.18); 4-α-glucanotransferase (EC 2.4.1.25)	GH	Glycoside Hydrolases	Yak	2936.13	3683.48	4376.3	4348.42	141.395
				Cattle	2769.78	3932.51	4814.2	4753.02
GH59	β-galactosidase (EC 3.2.1.23); galactocerebrosidase (EC 3.2.1.46)	GH	Glycoside Hydrolases	Yak	168.429	198.242	258.429	219.669	11.4203
				Cattle	207.407	226.688	297.727	250.548
GH6	endoglucanase (EC 3.2.1.4); cellobiohydrolase (EC 3.2.1.91); lichenase / endo-β-1,3-1,4-glucanase (EC 3.2.1.73);	GH	Glycoside Hydrolases	Yak	1582.24	1416.56	827.894	845.865	53.4859
				Cattle	1504.18	1205.64	906.877	823.32
GH62	α-L-arabinofuranosidase (EC 3.2.1.55)	GH	Glycoside Hydrolases	Yak	12.5094	9.11821	14.8659	25.9226	2.73276
				Cattle	11.2847	40.6982	17.5877	29.7918
GH63	processing α-glucosidase (EC 3.2.1.106); α-1,3-glucosidase (EC 3.2.1.84); α-glucosidase (EC 3.2.1.20); mannosylglycerate α-mannosidase / mannosylglycerate hydrolase (EC 3.2.1.170); glucosylglycerate hydrolase (EC 3.2.1.208)	GH	Glycoside Hydrolases	Yak	517.855	526.755	574.843	653.81	16.2041
				Cattle	467.162	429.731	544.645	607.408
GH64	β-1,3-glucanase (EC 3.2.1.39)	GH	Glycoside Hydrolases	Yak	0	15.1038	28.6329	24.5451	2.83065
				Cattle	13.5725	24.5391	22.9726	21.182
GH65	α,α-trehalase (EC 3.2.1.28); maltose phosphorylase (EC 2.4.1.8); trehalose phosphorylase (EC 2.4.1.64); kojibiose phosphorylase (EC 2.4.1.230); trehalose-6-phosphate phosphorylase (EC 2.4.1.216); nigerose phosphorylase (EC 2.4.1.279); 3-O-α-glucopyranosyl-L-rhamnose phosphorylase (EC 2.4.1.282); 2-O-α-glucopyranosylglycerol: phosphate β-glucosyltransferase (EC 2.4.1.-); α-glucosyl-1,2-β-galactosy…	GH	Glycoside Hydrolases	Yak	2203.18	1357.66	1026.94	1064.18	73.1876
				Cattle	1455.87	893.474	933.99	701.206
GH66	cycloisomaltooligosaccharide glucanotransferase (EC 2.4.1.248); dextranase (EC 3.2.1.11).	GH	Glycoside Hydrolases	Yak	39.3435	83.1593	153.966	114.038	8.49475
				Cattle	125.966	102.874	167.712	144.553
GH67	α-glucuronidase (EC 3.2.1.139); xylan α-1,2-glucuronidase (EC 3.2.1.131)	GH	Glycoside Hydrolases	Yak	3370.63	3554.67	4522.22	4547.03	82.2441
				Cattle	3399.37	3946.02	4549.92	4486.3
GH68	levansucrase (EC 2.4.1.10); β-fructofuranosidase (EC 3.2.1.26); inulosucrase (EC 2.4.1.9).	GH	Glycoside Hydrolases	Yak	50.7199	72.3518	32.8595	36.1785	4.80828
				Cattle	82.133	51.9073	63.2256	51.29
GH70	dextransucrase (EC 2.4.1.5); alternansucrase (EC 2.4.1.140); reuteransucrase (EC 2.4.1.-); α-4,6-glucanotransferase (EC 2.4.1.-); α-1,2-branched dextransucrase (EC 2.4.1.-); α-4,3-glucanotransferase (EC 2.4.1.-)	GH	Glycoside Hydrolases	Yak	559.996	371.786	371.058	394.674	21.1258
				Cattle	654.715	597.167	430.959	435.293
GH71	α-1,3-glucanase (EC 3.2.1.59).	GH	Glycoside Hydrolases	Yak	0	0	0	0	0.577833
				Cattle	0	0	0	9.73515
GH72	β-1,3-glucanosyltransglycosylase (EC 2.4.1.-)	GH	Glycoside Hydrolases	Yak	351.661	397.474	440.801	405.346	13.6052
				Cattle	317.055	391.407	440.089	484.112
GH73	lysozyme (EC 3.2.1.17); mannosyl-glycoprotein endo-β-N-acetylglucosaminidase (EC 3.2.1.96); peptidoglycan hydrolase with endo-β-N-acetylglucosaminidase specificity (EC 3.2.1.-)	GH	Glycoside Hydrolases	Yak	4748.35	4401.33	4179.57	4174.14	88.4959
				Cattle	5177.03	5302.86	4585.38	4825.9
GH74	endoglucanase (EC 3.2.1.4); oligoxyloglucan reducing end-specific cellobiohydrolase (EC 3.2.1.150); xyloglucanase (EC 3.2.1.151)	GH	Glycoside Hydrolases	Yak	430.29	589.363	633.777	588.092	26.4222
				Cattle	503.687	832.904	657.601	641.68
GH75	chitosanase (EC 3.2.1.132)	GH	Glycoside Hydrolases	Yak	31.9817	0	12.9824	22.1542	2.9869
				Cattle	21.7032	14.6413	0	31.1618
GH76	α-1,6-mannanase (EC 3.2.1.101); α-glucosidase (EC 3.2.1.20)	GH	Glycoside Hydrolases	Yak	147.911	216.169	257.321	232.674	10.621
				Cattle	154.53	158.826	255.158	212.609
GH77	amylomaltase or 4-α-glucanotransferase (EC 2.4.1.25)	GH	Glycoside Hydrolases	Yak	11465.2	11100.3	10242.2	10440.3	105.644
				Cattle	11489.8	11182.4	11076.9	10818.1
GH78	α-L-rhamnosidase (EC 3.2.1.40); rhamnogalacturonan α-L-rhamnohydrolase (EC 3.2.1.174); L-Rhap-α-1,3-D-Apif -specific α-1,3-L-rhamnosidase (EC 3.2.1.-)	GH	Glycoside Hydrolases	Yak	19077.8	16185.6	12926.8	13345	418.438
				Cattle	14682	12345.7	11493.6	11450
GH8	chitosanase (EC 3.2.1.132); cellulase (EC 3.2.1.4); licheninase (EC 3.2.1.73); endo-1,4-β-xylanase (EC 3.2.1.8); reducing-end-xylose releasing exo-oligoxylanase (EC 3.2.1.156)	GH	Glycoside Hydrolases	Yak	2526.15	3098.28	3938.44	3885.16	94.1846
				Cattle	3055.51	3725.71	4023.4	3996.32
GH81	endo-β-1,3-glucanase (EC 3.2.1.39)	GH	Glycoside Hydrolases	Yak	0	31.9595	41.5376	49.8804	4.91961
				Cattle	36.9365	53.6924	47.2523	57.0839
GH82	Ι-carrageenase (EC 3.2.1.157)	GH	Glycoside Hydrolases	Yak	9.51601	0	0	10.6627	2.43679
				Cattle	26.0982	24.2417	21.2338	13.2268
GH84	N-acetyl β-glucosaminidase (EC 3.2.1.52); hyaluronidase (EC 3.2.1.35); [protein]-3-O-(GlcNAc)-L-Ser/Thr β-N-acetylglucosaminidase (EC 3.2.1.169)	GH	Glycoside Hydrolases	Yak	291.783	353.049	194.109	193.238	24.6007
				Cattle	604.111	356.625	169.361	140.201
GH85	endo-β-N-acetylglucosaminidase (EC 3.2.1.96)	GH	Glycoside Hydrolases	Yak	60.0177	40.2743	50.6091	56.1528	6.9738
				Cattle	85.4669	110.209	102.182	91.0151
GH86	β-agarase (EC 3.2.1.81); β-porphyranase (EC 3.2.1.178)	GH	Glycoside Hydrolases	Yak	201.864	219.698	152.63	156.018	9.49072
				Cattle	180.733	220.331	202.863	182.651
GH87	mycodextranase (EC 3.2.1.61); α-1,3-glucanase (EC 3.2.1.59)	GH	Glycoside Hydrolases	Yak	545.615	327.298	229.516	232.968	24.1182
				Cattle	574.427	501.84	248.003	284.129
GH88	d-4,5-unsaturated β-glucuronyl hydrolase (EC 3.2.1.-)	GH	Glycoside Hydrolases	Yak	2474.41	2352.18	2206.77	2343.22	37.9691
				Cattle	2664.27	2187.33	2168.76	2251.37
GH89	α-N-acetylglucosaminidase (EC 3.2.1.50)	GH	Glycoside Hydrolases	Yak	2195.65	2614.19	2515.5	2631.05	52.2647
				Cattle	2033.4	1761.2	2216.56	2357.21
GH9	endoglucanase (EC 3.2.1.4); endo-β-1,3(4)-glucanase / lichenase-laminarinase (EC 3.2.1.6); β-glucosidase (EC 3.2.1.21); lichenase / endo-β-1,3-1,4-glucanase (EC 3.2.1.73); exo-β-1,4-glucanase / cellodextrinase (EC 3.2.1.74); cellobiohydrolase (EC 3.2.1.91); xyloglucan-specific endo-β-1,4-glucanase / endo-xyloglucanase (EC 3.2.1.151); exo-β-glucosaminidase (EC 3.2.1.165); endo-β-1,4-glucanase (xan…	GH	Glycoside Hydrolases	Yak	13958.9	16251	17886.1	17834	248.931
				Cattle	15033.6	16601.1	17684.2	18075.5
GH91	inulin lyase [DFA-I-forming] (EC 4.2.2.17); inulin lyase [DFA-III-forming] (EC 4.2.2.18); difructofuranose 1,2':2,3' dianhydride hydrolase [DFA-IIIase] (EC 3.2.1.-)	GH	Glycoside Hydrolases	Yak	0	0	0	0	0.589762
				Cattle	0	0	0	6.59103
GH92	mannosyl-oligosaccharide α-1,2-mannosidase (EC 3.2.1.113); mannosyl-oligosaccharide α-1,3-mannosidase (EC 3.2.1.-); mannosyl-oligosaccharide α-1,6-mannosidase (EC 3.2.1.-); α-mannosidase (EC 3.2.1.24); α-1,2-mannosidase (EC 3.2.1.-); α-1,3-mannosidase (EC 3.2.1.-); α-1,4-mannosidase (EC 3.2.1.-); mannosyl-1-phosphodiester α-1,P-mannosidase (EC 3.2.1.-)	GH	Glycoside Hydrolases	Yak	15941.8	18168.8	20183.5	18841.7	350.698
				Cattle	13362.5	14767.2	17051.1	17226.9
GH94	cellobiose phosphorylase (EC 2.4.1.20); laminaribiose phosphorylase (EC 2.4.1.31); cellodextrin phosphorylase (EC 2.4.1.49); chitobiose phosphorylase (EC 2.4.1.-); cyclic β-1,2-glucan synthase (EC 2.4.1.-); cellobionic acid phosphorylase (EC 2.4.1.321); β-1,2-oligoglucan phosphorylase (EC 2.4.1.-)	GH	Glycoside Hydrolases	Yak	18078.2	13469.9	11442.1	11544.5	409.933
				Cattle	17235.9	15343.1	12091.3	11347.5
GH95	α-L-fucosidase (EC 3.2.1.51); α-1,2-L-fucosidase (EC 3.2.1.63); α-L-galactosidase (EC 3.2.1.-)	GH	Glycoside Hydrolases	Yak	7189.2	9353.49	11439.3	11804.9	269.796
				Cattle	7944.34	9850.52	11870	11682
GH96	α-agarase (EC 3.2.1.158)	GH	Glycoside Hydrolases	Yak	16.8736	0	0	0	1.70243
				Cattle	0	16.2847	0	0
GH97	glucoamylase (EC 3.2.1.3); α-glucosidase (EC 3.2.1.20); α-galactosidase (EC 3.2.1.22)	GH	Glycoside Hydrolases	Yak	12134.7	15002.7	17351.4	16804.6	324.972
				Cattle	11947.5	14161.5	16722.3	17300.5
GH98	blood-group endo-β-1,4-galactosidase (EC 3.2.1.102); blood group A- and B-cleaving endo-β-1,4-galactosidase (EC 3.2.1.-); endo-β-1,4-xylanase (EC 3.2.1.8);	GH	Glycoside Hydrolases	Yak	536.376	777.324	1115.21	1122.59	40.5225
				Cattle	670.606	882.118	1089.03	1301.93
GH99	glycoprotein endo-α-1,2-mannosidase (EC 3.2.1.130); mannan endo-1,2-α-mannanase (3.2.1.-)	GH	Glycoside Hydrolases	Yak	9.40879	8.71625	12.9058	20.8669	1.98701
				Cattle	13.1261	19.648	15.1334	12.2583
GT0	Glycosyltransferases not yet assigned to a family	GT	Glycosyl Transferases	Yak	6531.39	6609.81	6490.37	6032.19	69.9691
				Cattle	6924.51	7050.25	6376	6586.49
GT1	UDP-glucuronosyltransferase (EC 2.4.1.17); zeatin O-β-xylosyltransferase (EC 2.4.2.40); 2-hydroxyacylsphingosine 1-β-galactosyltransferase (EC 2.4.1.45); N-acylsphingosine galactosyltransferase (EC 2.4.1.47); flavonol 3-O-glucosyltransferase (EC 2.4.1.91); anthocyanidin 3-O-glucosyltransferase (EC 2.4.1.115); sinapate 1-glucosyltransferase (EC 2.4.1.120); indole-3-acetate β-glucosyltransferase (E…	GT	Glycosyl Transferases	Yak	2476.9	1152.87	660.374	684.074	119.585
				Cattle	2604.31	1544.23	768.145	722.78
GT10	galactoside α-1,3/1,4-L-fucosyltransferase (EC 2.4.1.65); galactoside α-1,3-L-fucosyltransferase (EC 2.4.1.152); glycoprotein α-1,3-L-fucosyltransferase (EC 2.4.1.214)	GT	Glycosyl Transferases	Yak	45.2712	23.8942	23.5183	17.7465	3.13277
				Cattle	20.2246	23.6248	22.1892	40.6396
GT100	α-sialyltransferase (EC 2.4.99.-)	GT	Glycosyl Transferases	Yak	232.683	122.259	48.0009	41.5328	14.3584
				Cattle	286.595	141.199	45.2473	55.6008
GT101	β-glucosyltransferase (EC 2.4.1.-)	GT	Glycosyl Transferases	Yak	72.5724	37.1222	28.5551	24.9212	4.17106
				Cattle	46.0962	35.6976	0	26.2284
GT107	CMP-β-KDO: β-2,4-KDO transferase (EC 2.4.99.-); CMP-β-KDO: β-2,7-KDO transferase (EC 2.4.99.-)	GT	Glycosyl Transferases	Yak	16.8617	38.2108	19.8786	25.9437	3.00596
				Cattle	0	9.14206	12.2662	0
GT11	GDP-L-Fuc: galactoside α-1,2-L-fucosyltransferase (EC 2.4.1.69); GDP-L-Fuc: β-LacNac α-1,3-L-fucosyltransferase (EC 2.4.1.-)	GT	Glycosyl Transferases	Yak	1429.8	964.073	646.553	613.473	57.2906
				Cattle	1518.75	889.75	582.52	711.147
GT13	α-1,3-mannosyl-glycoprotein β-1,2-N-acetylglucosaminyltransferase (EC 2.4.1.101)	GT	Glycosyl Transferases	Yak	77.4571	77.6218	80.8635	67.2509	5.58293
				Cattle	67.1084	57.473	108.52	96.939
GT14	β-1,3-galactosyl-O-glycosyl-glycoprotein β-1,6-N-acetylglucosaminyltransferase (EC 2.4.1.102); N-acetyllactosaminide β-1,6-N-acetylglucosaminyltransferase (EC 2.4.1.150); protein O-β-xylosyltransferase (EC 2.4.2.26); UDP-GlcA:arabinogalactan β-glucuronosyltransferase (EC 2.4.1.-)	GT	Glycosyl Transferases	Yak	74.4794	103.647	152.262	180.565	9.38874
				Cattle	113.13	100.891	182.618	191.071
GT17	β-1,4-mannosyl-glycoprotein β-1,4-N-acetylglucosaminyltransferase (EC 2.4.1.144).	GT	Glycosyl Transferases	Yak	500.517	220.933	71.2529	45.2284	26.0272
				Cattle	436.419	218.471	53.5315	49.5733
GT19	lipid-A-disaccharide synthase (EC 2.4.1.182).	GT	Glycosyl Transferases	Yak	2056.01	3027.94	3533.28	3512.71	93.3603
				Cattle	2396.29	2980.66	3708.54	3566.33
GT2	cellulose synthase (EC 2.4.1.12); chitin synthase (EC 2.4.1.16); dolichyl-phosphate β-D-mannosyltransferase (EC 2.4.1.83); dolichyl-phosphate β-glucosyltransferase (EC 2.4.1.117); N-acetylglucosaminyltransferase (EC 2.4.1.-); N-acetylgalactosaminyltransferase (EC 2.4.1.-); hyaluronan synthase (EC 2.4.1.212); chitin oligosaccharide synthase (EC 2.4.1.-); β-1,3-glucan synthase (EC 2.4.1.34); β-1,4-…	GT	Glycosyl Transferases	Yak	66670.5	61752.2	60730.3	60096.8	665.85
				Cattle	69377.5	68503	64482.5	64788.9
GT20	α,α-trehalose-phosphate synthase [UDP-forming] (EC 2.4.1.15); Glucosylglycerol-phosphate synthase (EC 2.4.1.213); trehalose-6-P phosphatase (EC 3.1.3.12); [retaining] GDP-valeniol: validamine 7-phosphate valeniolyltransferase (EC 2.-.-.-)	GT	Glycosyl Transferases	Yak	13.3687	0	21.231	0	2.04245
				Cattle	0	0	0	0
GT22	Dol-P-Man: Man6GlcNAc2-PP-Dol α-1,2-mannosyltransferase (EC 2.4.1.259); Dol-P-Man: Man8GlcNAc2-PP-Dol α-1,2-mannosyltransferase (EC 2.4.1.261); Dol-P-Man: Man2-GlcNAc-phosphatidylinositol α-1,2-mannosyltransferase (EC 2.4.1.-); Dol-P-Man: Man3-GlcNAc-phosphatidylinositol α-1,2-mannosyltransferase (EC 2.4.1.-)	GT	Glycosyl Transferases	Yak	58.484	58.0138	32.7219	20.9718	4.9765
				Cattle	81.095	69.245	36.0518	41.0547
GT25	lipopolysaccharide β-1,4-galactosyltransferase (EC 2.4.1.-); β-1,3-glucosyltransferase (EC 2.4.1.-); β-1,2-glucosyltransferase (EC 2.4.1.-); β-1,2-galactosyltransferase (EC 2.4.1.-); LPS β-1,4-galactosyltransferase (EC 2.4.1.-); occidiofungin β-xylosyltransferase (EC 2.4.2.-); UDP-Gal:procollagen β-galactosyltransferase (EC 2.4.1.50)	GT	Glycosyl Transferases	Yak	29.9966	11.1767	0	7.01369	2.11391
				Cattle	11.7311	0	0	0
GT26	UDP-ManNAcA: β-N-acetyl mannosaminuronyltransferase (EC 2.4.1.-); UDP-ManNAc: β-N-acetyl-mannosaminyltransferase (EC 2.4.1.-); UDP-Glc: β-1,4-glucosyltransferase (EC 2.4.1.-); β-1,4-galactosyltransferase (EC 2.4.1.-)	GT	Glycosyl Transferases	Yak	1462.94	1973.76	1908.88	1815.23	41.1698
				Cattle	1986.48	1977.62	1812.08	1810
GT28	1,2-diacylglycerol 3-β-galactosyltransferase (EC 2.4.1.46); 1,2-diacylglycerol 3-β-glucosyltransferase (EC 2.4.1.157); UDP-GlcNAc: Und-PP-MurAc-pentapeptide β-N-acetylglucosaminyltransferase (EC 2.4.1.227); digalactosyldiacylglycerol synthase (EC 2.4.1.241)	GT	Glycosyl Transferases	Yak	6373.17	6332.7	5648.74	5518.3	79.5872
				Cattle	6810.94	6633.98	5891.25	5787.95
GT29	sialyltransferase (EC 2.4.99.-); β-galactoside α-2,6-sialyltransferase (EC 2.4.99.1); α-N-acetylgalactosaminide α-2,6-sialyltransferase (EC 2.4.99.3); β-galactoside α-2,3-sialyltransferase (EC 2.4.99.4); N-acetyllactosaminide α-2,3-sialyltransferase (EC 2.4.99.6); (α-N-acetyl-neuraminyl-2,3-β-galactosyl-1,3)-N-acetylgalactosaminide α-2,6-sialyltransferase (EC 2.4.99.7); α-N-acetyl-neuraminide α-2…	GT	Glycosyl Transferases	Yak	0	0	0	0	0.737795
				Cattle	10.3152	0	0	0
GT3	glycogen synthase (EC 2.4.1.11).	GT	Glycosyl Transferases	Yak	4229.95	5226.11	6489.58	5995.97	155.241
				Cattle	3632.26	5084.74	6365.27	6444.35
GT30	CMP-β-KDO: α-3-deoxy-D-manno-octulosonic-acid (KDO) transferase (EC 2.4.99.-).	GT	Glycosyl Transferases	Yak	2908.26	4041.93	3556.12	3734.54	71.8016
				Cattle	3796.73	3427.96	3862.53	3739.2
GT31	N-acetyllactosaminide β-1,3-N-acetylglucosaminyltransferase (EC 2.4.1.149); Glycoprotein-N-acetylgalactosamine 3-β-galactosyltransferase (EC 2.4.1.122); fucose-specific β-1,3-N-acetylglucosaminyltransferase (EC 2.4.1.-); globotriosylceramide β-1,3-GalNAc transferase (EC 2.4.1.79); chondroitin synthase (β-1,3-GlcUA and β-1,4-GalNAc transferase (EC 2.4.1.175); chondroitin β-1,3-glucuronyltransferas…	GT	Glycosyl Transferases	Yak	10.1161	8.31472	0	0	2.51277
				Cattle	34.3054	0	0	0
GT32	α-1,6-mannosyltransferase (EC 2.4.1.-); α-1,4-N-acetylglucosaminyltransferase (EC 2.4.1.-); α-1,4-N-acetylgalactosaminyltransferase (EC 2.4.1.-); GDP-Man: inositol-phosphorylceramide transferase (EC 2.4.1.-); UDP-Gal: β-galactoside α-1,4-galactosyltransferase (EC 2.4.1.-); UDP-Gal: lactose/N-acetyl-lactosamine α-1,4-galactosyltransferase (EC 2.4.1.-); UDP-Glc: protein α-glucosyltransferase (EC 2.…	GT	Glycosyl Transferases	Yak	764.967	780.294	995.484	935.694	28.3807
				Cattle	910.826	796.483	1104	1090.82
GT34	UDP-Gal: galactomannan α-1,6-galactosyltransferase (EC 2.4.1.-); UDP-Xyl: xyloglucan α-1,6-xylosyltransferase (EC 2.4.2.39); α-1,2-galactosyltransferase (EC 2.4.1.-)	GT	Glycosyl Transferases	Yak	46.2878	43.1811	25.3953	17.9075	4.11918
				Cattle	39.32	33.5186	18.8701	12.3301
GT35	glycogen or starch phosphorylase (EC 2.4.1.1).	GT	Glycosyl Transferases	Yak	19709.2	18801	16440.9	15812.4	253.437
				Cattle	18949.6	19145.6	17280.5	16008.6
GT39	Dol-P-Man: protein α-mannosyltransferase (EC 2.4.1.109)	GT	Glycosyl Transferases	Yak	497.242	373.647	200.494	172.835	19.133
				Cattle	327.916	256.06	154.092	186.257
GT4	sucrose synthase (EC 2.4.1.13); sucrose-phosphate synthase (EC 2.4.1.14); α-glucosyltransferase (EC 2.4.1.52); lipopolysaccharide N-acetylglucosaminyltransferase (EC 2.4.1.56); phosphatidylinositol α-mannosyltransferase (EC 2.4.1.57); GDP-Man: Man1GlcNAc2-PP-dolichol α-1,3-mannosyltransferase (EC 2.4.1.132); GDP-Man: Man3GlcNAc2-PP-dolichol/Man4GlcNAc2-PP-dolichol α-1,2-mannosyltransferase (EC 2.…	GT	Glycosyl Transferases	Yak	29028.2	29085.6	29166.6	28141.7	247.825
				Cattle	29114.5	30274.6	29589	29764.6
GT41	UDP-GlcNAc: peptide β-N-acetylglucosaminyltransferase (EC 2.4.1.255); UDP-Glc: peptide N-β-glucosyltransferase (EC 2.4.1.-)	GT	Glycosyl Transferases	Yak	129.396	300.742	21.1245	18.5194	32.6988
				Cattle	592.026	179.911	19.7289	19.9941
GT47	heparan β-glucuronyltransferase (EC 2.4.1.225); xyloglucan β-galactosyltransferase (EC 2.4.1.-); heparan synthase (EC 2.4.1.-); arabinan α-L-arabinosyltransferase (EC 2.4.2.-).	GT	Glycosyl Transferases	Yak	429.829	254.587	204.904	204.137	17.7136
				Cattle	370.253	220.722	187.91	182.075
GT49	β-1,3-N-acetylglucosaminyltransferase (EC 2.4.1.-).	GT	Glycosyl Transferases	Yak	12.4695	14.3275	0	0	1.44789
				Cattle	0	0	0	0
GT5	UDP-Glc: glycogen glucosyltransferase (EC 2.4.1.11); ADP-Glc: starch glucosyltransferase (EC 2.4.1.21); NDP-Glc: starch glucosyltransferase (EC 2.4.1.242); UDP-Glc: α-1,3-glucan synthase (EC 2.4.1.183) UDP-Glc: α-1,4-glucan synthase (EC 2.4.1.-)	GT	Glycosyl Transferases	Yak	10559.3	8262.9	6752.38	6867.4	221.336
				Cattle	9661.34	8459.07	7227.84	6309.07
GT51	murein polymerase (EC 2.4.1.129).	GT	Glycosyl Transferases	Yak	15371.2	16647.2	17090.6	16633.9	172.789
				Cattle	15749	17124.7	17593.1	17601.3
GT53	UDP-L-Ara: α-L-arabinosyltransferase (EC 2.4.2.-); DecapreP-Araf: α-(1,3)-arabinosyltransferase (EC 2.4.2.-); DecapreP-Araf: Lipoarabinomannan α-(1,5)-arabinosyltransferase (EC 2.4.2.-)	GT	Glycosyl Transferases	Yak	18.8036	16.5448	20.8546	11.9628	2.67484
				Cattle	0	28.6877	16.1018	16.9977
GT57	Dol-P-Glc: α-1,3-glucosyltransferase (EC 2.4.1.-)	GT	Glycosyl Transferases	Yak	0	11.5393	0	7.08988	1.23318
				Cattle	0	12.0165	0	0
GT6	α-1,3-galactosyltransferase (EC 2.4.1.87); α-1,3 N-acetylgalactosaminyltransferase (EC 2.4.1.40); α-galactosyltransferase (EC 2.4.1.37); globoside α-N-acetylgalactosaminyltransferase (EC 2.4.1.88).	GT	Glycosyl Transferases	Yak	0	11.3469	20.0371	38.075	2.99981
				Cattle	20.3689	20.9566	18.6371	24.1515
GT66	dolichyl-diphosphooligosaccharideâ€”protein glycotransferase (EC 2.4.99.18); undecaprenyl-diphosphooligosaccharideâ€”protein glycotransferase (EC 2.4.99.19)	GT	Glycosyl Transferases	Yak	280.359	145.215	82.9439	76.5409	12.8027
				Cattle	103.881	120.266	62.4105	108.597
GT71	α-mannosyltransferase (EC 2.4.1.-)	GT	Glycosyl Transferases	Yak	50.3377	75.2642	25.4841	0	4.34026
				Cattle	28.8858	35.6745	31.7176	17.2187
GT8	lipopolysaccharide α-1,3-galactosyltransferase (EC 2.4.1.44); UDP-Glc: (glucosyl)lipopolysaccharide α-1,2-glucosyltransferase (EC 2.4.1.-); lipopolysaccharide glucosyltransferase 1 (EC 2.4.1.58); glycogenin glucosyltransferase (EC 2.4.1.186); inositol 1-α-galactosyltransferase (galactinol synthase) (EC 2.4.1.123); homogalacturonan α-1,4-galacturonosyltransferase (EC 2.4.1.43); UDP-GlcA: xylan α-g…	GT	Glycosyl Transferases	Yak	756.291	619.838	410.018	394.596	29.4817
				Cattle	894.37	663.441	397.804	502.1
GT81	NDP-Glc: glucosyl-3-phosphoglycerate synthase (EC 2.4.1.266); NDP-Man: mannosyl-3-phosphoglycerate synthase (EC 2.4.1.217); ADP-Glc: glucosyl-2-glycerate synthase (EC 2.4.1.-); mannosyl-3-phosphoglycerate synthase / [retaining] GDP-Man: 3-phosphoglycerate α-mannosyltransferase (EC 2.4.1.217)	GT	Glycosyl Transferases	Yak	25.8569	0	10.5924	0	2.30101
				Cattle	13.0678	24.9122	0	0
GT82	UDP-GalNAc: β-1,4-N-acetylgalactosaminyltransferase (EC 2.4.1.-)	GT	Glycosyl Transferases	Yak	0	8.5587	0	0	0.606112
				Cattle	0	0	0	0
GT83	undecaprenyl phosphate-α-L-Ara4N: 4-amino-4-deoxy-β-L-arabinosyltransferase (EC 2.4.2.43); dodecaprenyl phosphate-β-galacturonic acid: lipopolysaccharide core α-galacturonosyl transferase (EC 2.4.1.-)	GT	Glycosyl Transferases	Yak	262.099	398.593	338	319.428	13.4678
				Cattle	358.921	212.608	379.373	324.19
GT84	cyclic β-1,2-glucan synthase (EC 2.4.1.-)	GT	Glycosyl Transferases	Yak	709.364	583.942	359.963	345.229	28.1129
				Cattle	490.327	639.502	344.958	305.716
GT88	UDP-Glc: α-glucosyltransferase (EC 2.4.1.-)	GT	Glycosyl Transferases	Yak	0	14.4922	0	0	0.776633
				Cattle	0	0	0	0
GT9	lipopolysaccharide N-acetylglucosaminyltransferase (EC 2.4.1.56); heptosyltransferase (EC 2.4.-.-).	GT	Glycosyl Transferases	Yak	1415.01	2291.22	2213.51	2223.67	60.0611
				Cattle	2121.25	2049.16	2270.18	2688.16
GT90	UDP-Xyl: (mannosyl) glucuronoxylomannan/galactoxylomannan β-1,2-xylosyltransferase (EC 2.4.2.-); UDP-Glc: protein O-β-glucosyltransferase (EC 2.4.1.-); UDP-Xyl: protein O-β-xylosyltransferase (EC 2.4.2.-)	GT	Glycosyl Transferases	Yak	0	0	0	0	0.825383
				Cattle	11.6728	0	0	0
GT91	β-1,2-mannosyltransferase (EC 2.4.1.-)	GT	Glycosyl Transferases	Yak	0	11.5333	7.06462	0	0.963112
				Cattle	0	0	0	0
GT96	UDP-Gal: peptidyl serine α-galactosyltransferase (EC 2.4.1.-)	GT	Glycosyl Transferases	Yak	0	0	0	0	1.08479
				Cattle	14.3412	0	0	0
PL0	Polysaccharide lyases not yet assigned to a family	PL	Polysaccharide Lyases	Yak	1034.44	1005.14	956.649	1029.23	21.7831
				Cattle	879.332	853.335	1012.92	1025.94
PL1	pectate lyase (EC 4.2.2.2); exo-pectate lyase (EC 4.2.2.9); pectin lyase (EC 4.2.2.10).	PL	Polysaccharide Lyases	Yak	5025.7	6466.56	7875.32	8217.64	233.21
				Cattle	6003.14	7024.5	8483.46	8334.89
PL10	pectate lyase (EC 4.2.2.2)	PL	Polysaccharide Lyases	Yak	1220.35	1505.74	1851.37	1988.56	54.3962
				Cattle	1405.07	1349	1877.62	1909.54
PL11	rhamnogalacturonan endolyase (EC 4.2.2.23); rhamnogalacturonan exolyase (EC 4.2.2.24)	PL	Polysaccharide Lyases	Yak	4437.24	5150.33	5882.04	6066.3	104.082
				Cattle	4849.33	5231.52	5868.42	6112.09
PL12	heparin-sulfate lyase (EC 4.2.2.8); heparin lyase / heparin lyase I (EC 4.2.2.7)	PL	Polysaccharide Lyases	Yak	67.7547	51.7009	52.486	65.359	4.09499
				Cattle	42.813	52.4823	58.6478	59.2537
PL14	alginate lyase (EC 4.2.2.3); exo-oligoalginate lyase (EC 4.2.2.26); β-1,4-glucuronan lyase (EC 4.2.2.14); alginate lyase (EC 4.2.2.-)	PL	Polysaccharide Lyases	Yak	176.746	174.3	219.444	231.466	12.0438
				Cattle	236.398	264.259	203.566	180.47
PL15	alginate lyase (EC 4.2.2.3); oligoalginate lyase / exo-alginate lyase (EC 4.2.2.26); heparin lyase / heparin lyase I (EC 4.2.2.7); heparin-sulfate lyase / heparin lyase III (EC 4.2.2.8)	PL	Polysaccharide Lyases	Yak	10.1161	11.8616	12.2737	0	1.17867
				Cattle	0	0	0	0
PL17	alginate lyase (EC 4.2.2.3); oligoalginate lyase (EC 4.2.2.26)	PL	Polysaccharide Lyases	Yak	149.492	92.105	132.666	124.866	6.81759
				Cattle	102.184	114.051	175.015	155.309
PL21	heparin lyase (EC 4.2.2.7); heparin-sulfate lyase (EC 4.2.2.8); acharan-sulfate lyase (EC 4.2.2.-)	PL	Polysaccharide Lyases	Yak	0	0	0	0	2.52421
				Cattle	0	0	35.2554	0
PL22	oligogalacturonate lyase / oligogalacturonide lyase (EC 4.2.2.6)	PL	Polysaccharide Lyases	Yak	55.8853	110.655	112.348	92.8652	5.81451
				Cattle	86.4965	50.6394	90.6241	105.896
PL23	chondroitin lyase (EC 4.2.2.-);	PL	Polysaccharide Lyases	Yak	232.288	220.924	119.842	142.21	10.0296
				Cattle	227.404	140.843	139.691	91.3357
PL26	rhamnogalacturonan exolyase (EC 4.2.2.24).	PL	Polysaccharide Lyases	Yak	946.638	1035.84	1049.08	1210.83	31.5691
				Cattle	832.581	755.627	1063.31	981.305
PL27	L-rhamnose-α-1,4-D-glucuronate lyase (EC 4.2.2.-)	PL	Polysaccharide Lyases	Yak	16.0578	40.3535	62.2448	53.3221	3.36558
				Cattle	38.7761	43.8351	32.3457	32.8194
PL29	chondroitin-sulfate ABC endolyase (EC 4.2.2.20)	PL	Polysaccharide Lyases	Yak	0	22.7726	0	13.987	1.9865
				Cattle	0	17.3487	14.7889	12.2583
PL3	pectate lyase (EC 4.2.2.2).	PL	Polysaccharide Lyases	Yak	56.3764	29.0062	9.76656	21.3508	3.60758
				Cattle	13.0077	0	21.9478	0
PL31	endo-β-1,4-glucuronan lyase (EC 4.2.2.14); poly(β-mannuronate) lyase / M-specific alginate lyase (EC 4.2.2.3)	PL	Polysaccharide Lyases	Yak	0	23.4402	26.0259	27.5041	3.15728
				Cattle	40.1287	42.8233	36.9715	20.2995
PL33	hyaluronate lyase (EC 4.2.2.1); gellan lyase (EC 4.2.2.25); chondroitin sulfate lyase (EC 4.2.2.20)	PL	Polysaccharide Lyases	Yak	719.836	817.458	792.934	851.141	17.2278
				Cattle	710.287	770.869	898.524	799.268
PL35	chondroitin lyase / chondroitinase (EC 4.2.2.-)	PL	Polysaccharide Lyases	Yak	66.2914	60.1643	58.1576	46.7389	4.85867
				Cattle	31.6517	24.9037	36.6329	24.4627
PL37	chondroitin-sulfate ABC endolyase (EC 4.2.2.20); heparin-sulfate lyase / heparin lyase III (EC 4.2.2.8); ulvan lyase (EC 4.2.2.-)	PL	Polysaccharide Lyases	Yak	0	0	13.3405	11.4915	1.55042
				Cattle	0	0	14.037	0
PL4	rhamnogalacturonan endolyase (EC 4.2.2.23).	PL	Polysaccharide Lyases	Yak	52.188	0	0	0	5.16776
				Cattle	54.8758	47.7416	8.71443	0
PL6	alginate lyase (EC 4.2.2.3); chondroitinase B (EC 4.2.2.19); MG-specific alginate lyase (EC 4.2.2.-); poly(α-L-guluronate) lyase / G-specific alginate lyase (EC 4.2.2.11); oligoalginate lyase / exo-alginate lyase (EC 4.2.2.26)	PL	Polysaccharide Lyases	Yak	13.2493	20.2555	24.5405	13.7599	2.42165
				Cattle	17.2522	0	32.2846	13.2538
PL7	poly(β-mannuronate) lyase / M-specific alginate lyase (EC 4.2.2.3); α-L-guluronate lyase / G-specific alginate lyase (EC 4.2.2.11); poly-(MG)-lyase / MG-specific alginate lyase (EC 4.2.2.-); endo-β-1,4-glucuronan lyase (EC 4.2.2.14); oligoalginate lyase / exo-alginate lyase (EC 4.2.2.26)	PL	Polysaccharide Lyases	Yak	30.2305	31.2077	0	20.4662	3.63883
				Cattle	38.8344	0	43.7865	39.3793
PL8	hyaluronate lyase (EC 4.2.2.1); chondroitin AC lyase (EC 4.2.2.5); xanthan lyase (EC 4.2.2.12); chondroitin ABC lyase (EC 4.2.2.20); heparin lyase / heparin lyase I (EC 4.2.2.7)	PL	Polysaccharide Lyases	Yak	23.7112	59.8342	24.7079	39.4508	4.14985
				Cattle	57.5169	14.8653	52.0372	32.6254
PL9	pectate lyase (EC 4.2.2.2); exopolygalacturonate lyase (EC 4.2.2.9); thiopeptidoglycan lyase (EC 4.2.2.-); rhamnogalacturonan endolyase (EC 4.2.2.23)	PL	Polysaccharide Lyases	Yak	1997.79	1698.4	788.687	751.846	93.0977
				Cattle	2181.8	1489.84	734.193	696.562

## Sheet: Table S9
Table S9. The origin of CAZymes in the species of ruminal bacteria.
Taxa	Cazymes	Species
Bacillus coagulans	CBM35	Cattle
Bacillus coagulans	GH23	Cattle
Bacillus coagulans	GT4	Cattle
Bacillus coagulans	PL11	Cattle
Bacillus licheniformis	GH42	Cattle
Erysipelothrix rhusiopathiae	GH1	Cattle
Erysipelothrix rhusiopathiae	GH13	Cattle
Erysipelothrix rhusiopathiae	GH3	Cattle
Erysipelothrix rhusiopathiae	GH36	Cattle
Erysipelothrix rhusiopathiae	GH6	Cattle
Erysipelothrix rhusiopathiae	GH78	Cattle
Erysipelothrix rhusiopathiae	GT2	Cattle
Eubacterium pyruvativorans	GH2	Cattle
Eubacterium ruminantium	CBM0	Cattle
Eubacterium ruminantium	CBM13	Cattle
Eubacterium ruminantium	CBM2	Cattle
Eubacterium ruminantium	CBM3	Cattle
Eubacterium ruminantium	CBM34	Cattle
Eubacterium ruminantium	CBM35	Cattle
Eubacterium ruminantium	CBM4	Cattle
Eubacterium ruminantium	CBM48	Cattle
Eubacterium ruminantium	CBM5	Cattle
Eubacterium ruminantium	CBM50	Cattle
Eubacterium ruminantium	CBM61	Cattle
Eubacterium ruminantium	CBM65	Cattle
Eubacterium ruminantium	CBM9	Cattle
Eubacterium ruminantium	CE12	Cattle
Eubacterium ruminantium	GH10	Cattle
Eubacterium ruminantium	GH105	Cattle
Eubacterium ruminantium	GH113	Cattle
Eubacterium ruminantium	GH115	Cattle
Eubacterium ruminantium	GH120	Cattle
Eubacterium ruminantium	GH13	Cattle
Eubacterium ruminantium	GH130	Cattle
Eubacterium ruminantium	GH16	Cattle
Eubacterium ruminantium	GH19	Cattle
Eubacterium ruminantium	GH2	Cattle
Eubacterium ruminantium	GH23	Cattle
Eubacterium ruminantium	GH26	Cattle
Eubacterium ruminantium	GH27	Cattle
Eubacterium ruminantium	GH28	Cattle
Eubacterium ruminantium	GH29	Cattle
Eubacterium ruminantium	GH3	Cattle
Eubacterium ruminantium	GH31	Cattle
Eubacterium ruminantium	GH36	Cattle
Eubacterium ruminantium	GH39	Cattle
Eubacterium ruminantium	GH42	Cattle
Eubacterium ruminantium	GH43	Cattle
Eubacterium ruminantium	GH5	Cattle
Eubacterium ruminantium	GH51	Cattle
Eubacterium ruminantium	GH53	Cattle
Eubacterium ruminantium	GH6	Cattle
Eubacterium ruminantium	GH77	Cattle
Eubacterium ruminantium	GH9	Cattle
Eubacterium ruminantium	GH94	Cattle
Eubacterium ruminantium	GH95	Cattle
Eubacterium ruminantium	GT11	Cattle
Eubacterium ruminantium	GT2	Cattle
Eubacterium ruminantium	GT28	Cattle
Eubacterium ruminantium	GT35	Cattle
Eubacterium ruminantium	GT4	Cattle
Eubacterium ruminantium	GT5	Cattle
Fibrobacter succinogenes	AA1	Cattle
Fibrobacter succinogenes	AA10	Cattle
Fibrobacter succinogenes	AA5	Cattle
Fibrobacter succinogenes	CBM0	Cattle
Fibrobacter succinogenes	CBM1	Cattle
Fibrobacter succinogenes	CBM10	Cattle
Fibrobacter succinogenes	CBM11	Cattle
Fibrobacter succinogenes	CBM12	Cattle
Fibrobacter succinogenes	CBM13	Cattle
Fibrobacter succinogenes	CBM18	Cattle
Fibrobacter succinogenes	CBM2	Cattle
Fibrobacter succinogenes	CBM22	Cattle
Fibrobacter succinogenes	CBM3	Cattle
Fibrobacter succinogenes	CBM30	Cattle
Fibrobacter succinogenes	CBM32	Cattle
Fibrobacter succinogenes	CBM34	Cattle
Fibrobacter succinogenes	CBM35	Cattle
Fibrobacter succinogenes	CBM37	Cattle
Fibrobacter succinogenes	CBM4	Cattle
Fibrobacter succinogenes	CBM48	Cattle
Fibrobacter succinogenes	CBM5	Cattle
Fibrobacter succinogenes	CBM50	Cattle
Fibrobacter succinogenes	CBM51	Cattle
Fibrobacter succinogenes	CBM56	Cattle
Fibrobacter succinogenes	CBM59	Cattle
Fibrobacter succinogenes	CBM6	Cattle
Fibrobacter succinogenes	CBM61	Cattle
Fibrobacter succinogenes	CBM77	Cattle
Fibrobacter succinogenes	CBM9	Cattle
Fibrobacter succinogenes	CE1	Cattle
Fibrobacter succinogenes	CE12	Cattle
Fibrobacter succinogenes	CE15	Cattle
Fibrobacter succinogenes	CE2	Cattle
Fibrobacter succinogenes	CE4	Cattle
Fibrobacter succinogenes	CE5	Cattle
Fibrobacter succinogenes	CE6	Cattle
Fibrobacter succinogenes	CE8	Cattle
Fibrobacter succinogenes	CE9	Cattle
Fibrobacter succinogenes	GH0	Cattle
Fibrobacter succinogenes	GH10	Cattle
Fibrobacter succinogenes	GH101	Cattle
Fibrobacter succinogenes	GH106	Cattle
Fibrobacter succinogenes	GH11	Cattle
Fibrobacter succinogenes	GH115	Cattle
Fibrobacter succinogenes	GH116	Cattle
Fibrobacter succinogenes	GH13	Cattle
Fibrobacter succinogenes	GH132	Cattle
Fibrobacter succinogenes	GH133	Cattle
Fibrobacter succinogenes	GH138	Cattle
Fibrobacter succinogenes	GH141	Cattle
Fibrobacter succinogenes	GH146	Cattle
Fibrobacter succinogenes	GH16	Cattle
Fibrobacter succinogenes	GH18	Cattle
Fibrobacter succinogenes	GH19	Cattle
Fibrobacter succinogenes	GH2	Cattle
Fibrobacter succinogenes	GH23	Cattle
Fibrobacter succinogenes	GH25	Cattle
Fibrobacter succinogenes	GH26	Cattle
Fibrobacter succinogenes	GH27	Cattle
Fibrobacter succinogenes	GH29	Cattle
Fibrobacter succinogenes	GH3	Cattle
Fibrobacter succinogenes	GH30	Cattle
Fibrobacter succinogenes	GH31	Cattle
Fibrobacter succinogenes	GH35	Cattle
Fibrobacter succinogenes	GH39	Cattle
Fibrobacter succinogenes	GH42	Cattle
Fibrobacter succinogenes	GH43	Cattle
Fibrobacter succinogenes	GH44	Cattle
Fibrobacter succinogenes	GH45	Cattle
Fibrobacter succinogenes	GH5	Cattle
Fibrobacter succinogenes	GH50	Cattle
Fibrobacter succinogenes	GH51	Cattle
Fibrobacter succinogenes	GH53	Cattle
Fibrobacter succinogenes	GH54	Cattle
Fibrobacter succinogenes	GH57	Cattle
Fibrobacter succinogenes	GH6	Cattle
Fibrobacter succinogenes	GH63	Cattle
Fibrobacter succinogenes	GH65	Cattle
Fibrobacter succinogenes	GH67	Cattle
Fibrobacter succinogenes	GH70	Cattle
Fibrobacter succinogenes	GH74	Cattle
Fibrobacter succinogenes	GH75	Cattle
Fibrobacter succinogenes	GH77	Cattle
Fibrobacter succinogenes	GH78	Cattle
Fibrobacter succinogenes	GH8	Cattle
Fibrobacter succinogenes	GH86	Cattle
Fibrobacter succinogenes	GH87	Cattle
Fibrobacter succinogenes	GH9	Cattle
Fibrobacter succinogenes	GH92	Cattle
Fibrobacter succinogenes	GH94	Cattle
Fibrobacter succinogenes	GH95	Cattle
Fibrobacter succinogenes	GH97	Cattle
Fibrobacter succinogenes	GT0	Cattle
Fibrobacter succinogenes	GT1	Cattle
Fibrobacter succinogenes	GT19	Cattle
Fibrobacter succinogenes	GT2	Cattle
Fibrobacter succinogenes	GT26	Cattle
Fibrobacter succinogenes	GT28	Cattle
Fibrobacter succinogenes	GT30	Cattle
Fibrobacter succinogenes	GT32	Cattle
Fibrobacter succinogenes	GT35	Cattle
Fibrobacter succinogenes	GT4	Cattle
Fibrobacter succinogenes	GT5	Cattle
Fibrobacter succinogenes	GT51	Cattle
Fibrobacter succinogenes	GT66	Cattle
Fibrobacter succinogenes	GT71	Cattle
Fibrobacter succinogenes	PL0	Cattle
Fibrobacter succinogenes	PL1	Cattle
Fibrobacter succinogenes	PL10	Cattle
Fibrobacter succinogenes	PL11	Cattle
Fibrobacter succinogenes	PL12	Cattle
Fibrobacter succinogenes	PL14	Cattle
Fibrobacter succinogenes	PL23	Cattle
Fibrobacter succinogenes	PL9	Cattle
Lactobacillus ruminis	CBM5	Cattle
Lactobacillus ruminis	GH1	Cattle
Lactobacillus ruminis	GH19	Cattle
Lactobacillus ruminis	GH65	Cattle
Lactobacillus ruminis	GT28	Cattle
Lactobacillus ruminis	GT30	Cattle
Lactobacillus ruminis	GT47	Cattle
Olsenella umbonata	GT2	Cattle
Prevotella bryantii	CBM50	Cattle
Prevotella bryantii	GH127	Cattle
Prevotella bryantii	GH146	Cattle
Prevotella bryantii	GH25	Cattle
Prevotella bryantii	GH31	Cattle
Prevotella bryantii	GH43	Cattle
Prevotella bryantii	GH5	Cattle
Prevotella bryantii	GH51	Cattle
Prevotella bryantii	GT2	Cattle
Prevotella bryantii	GT4	Cattle
Prevotella bryantii	PL1	Cattle
Ruminococcus bromii	GT2	Cattle
Ruminococcus flavefaciens	AA1	Cattle
Ruminococcus flavefaciens	CBM0	Cattle
Ruminococcus flavefaciens	CBM1	Cattle
Ruminococcus flavefaciens	CBM12	Cattle
Ruminococcus flavefaciens	CBM13	Cattle
Ruminococcus flavefaciens	CBM14	Cattle
Ruminococcus flavefaciens	CBM2	Cattle
Ruminococcus flavefaciens	CBM22	Cattle
Ruminococcus flavefaciens	CBM3	Cattle
Ruminococcus flavefaciens	CBM32	Cattle
Ruminococcus flavefaciens	CBM35	Cattle
Ruminococcus flavefaciens	CBM37	Cattle
Ruminococcus flavefaciens	CBM4	Cattle
Ruminococcus flavefaciens	CBM48	Cattle
Ruminococcus flavefaciens	CBM5	Cattle
Ruminococcus flavefaciens	CBM50	Cattle
Ruminococcus flavefaciens	CBM6	Cattle
Ruminococcus flavefaciens	CBM61	Cattle
Ruminococcus flavefaciens	CBM62	Cattle
Ruminococcus flavefaciens	CBM64	Cattle
Ruminococcus flavefaciens	CBM75	Cattle
Ruminococcus flavefaciens	CBM76	Cattle
Ruminococcus flavefaciens	CBM77	Cattle
Ruminococcus flavefaciens	CBM78	Cattle
Ruminococcus flavefaciens	CBM79	Cattle
Ruminococcus flavefaciens	CBM80	Cattle
Ruminococcus flavefaciens	CBM9	Cattle
Ruminococcus flavefaciens	CE1	Cattle
Ruminococcus flavefaciens	CE12	Cattle
Ruminococcus flavefaciens	CE15	Cattle
Ruminococcus flavefaciens	CE2	Cattle
Ruminococcus flavefaciens	CE3	Cattle
Ruminococcus flavefaciens	CE4	Cattle
Ruminococcus flavefaciens	CE6	Cattle
Ruminococcus flavefaciens	CE8	Cattle
Ruminococcus flavefaciens	CE9	Cattle
Ruminococcus flavefaciens	GH0	Cattle
Ruminococcus flavefaciens	GH10	Cattle
Ruminococcus flavefaciens	GH105	Cattle
Ruminococcus flavefaciens	GH11	Cattle
Ruminococcus flavefaciens	GH124	Cattle
Ruminococcus flavefaciens	GH127	Cattle
Ruminococcus flavefaciens	GH13	Cattle
Ruminococcus flavefaciens	GH130	Cattle
Ruminococcus flavefaciens	GH141	Cattle
Ruminococcus flavefaciens	GH146	Cattle
Ruminococcus flavefaciens	GH16	Cattle
Ruminococcus flavefaciens	GH18	Cattle
Ruminococcus flavefaciens	GH19	Cattle
Ruminococcus flavefaciens	GH2	Cattle
Ruminococcus flavefaciens	GH23	Cattle
Ruminococcus flavefaciens	GH25	Cattle
Ruminococcus flavefaciens	GH26	Cattle
Ruminococcus flavefaciens	GH3	Cattle
Ruminococcus flavefaciens	GH30	Cattle
Ruminococcus flavefaciens	GH31	Cattle
Ruminococcus flavefaciens	GH32	Cattle
Ruminococcus flavefaciens	GH33	Cattle
Ruminococcus flavefaciens	GH36	Cattle
Ruminococcus flavefaciens	GH38	Cattle
Ruminococcus flavefaciens	GH42	Cattle
Ruminococcus flavefaciens	GH43	Cattle
Ruminococcus flavefaciens	GH44	Cattle
Ruminococcus flavefaciens	GH48	Cattle
Ruminococcus flavefaciens	GH5	Cattle
Ruminococcus flavefaciens	GH50	Cattle
Ruminococcus flavefaciens	GH51	Cattle
Ruminococcus flavefaciens	GH53	Cattle
Ruminococcus flavefaciens	GH6	Cattle
Ruminococcus flavefaciens	GH70	Cattle
Ruminococcus flavefaciens	GH73	Cattle
Ruminococcus flavefaciens	GH74	Cattle
Ruminococcus flavefaciens	GH77	Cattle
Ruminococcus flavefaciens	GH78	Cattle
Ruminococcus flavefaciens	GH8	Cattle
Ruminococcus flavefaciens	GH9	Cattle
Ruminococcus flavefaciens	GH92	Cattle
Ruminococcus flavefaciens	GH94	Cattle
Ruminococcus flavefaciens	GH95	Cattle
Ruminococcus flavefaciens	GT0	Cattle
Ruminococcus flavefaciens	GT2	Cattle
Ruminococcus flavefaciens	GT26	Cattle
Ruminococcus flavefaciens	GT28	Cattle
Ruminococcus flavefaciens	GT35	Cattle
Ruminococcus flavefaciens	GT4	Cattle
Ruminococcus flavefaciens	GT47	Cattle
Ruminococcus flavefaciens	GT5	Cattle
Ruminococcus flavefaciens	GT51	Cattle
Ruminococcus flavefaciens	PL1	Cattle
Ruminococcus flavefaciens	PL10	Cattle
Ruminococcus flavefaciens	PL11	Cattle
Ruminococcus flavefaciens	PL3_1	Cattle
Ruminococcus flavefaciens	PL31	Cattle
Ruminococcus flavefaciens	PL9	Cattle
Selenomonas bovis	CBM12	Cattle
Selenomonas bovis	CBM13	Cattle
Selenomonas bovis	CBM5	Cattle
Selenomonas bovis	GH31	Cattle
Selenomonas bovis	GH8	Cattle
Selenomonas bovis	GT28	Cattle
Selenomonas ruminantium	AA1	Cattle
Selenomonas ruminantium	AA5	Cattle
Selenomonas ruminantium	CBM4	Cattle
Selenomonas ruminantium	CBM50	Cattle
Selenomonas ruminantium	CBM6	Cattle
Selenomonas ruminantium	CBM72	Cattle
Selenomonas ruminantium	CE11	Cattle
Selenomonas ruminantium	GH1	Cattle
Selenomonas ruminantium	GH10	Cattle
Selenomonas ruminantium	GH106	Cattle
Selenomonas ruminantium	GH13	Cattle
Selenomonas ruminantium	GH2	Cattle
Selenomonas ruminantium	GH3	Cattle
Selenomonas ruminantium	GH36	Cattle
Selenomonas ruminantium	GH43	Cattle
Selenomonas ruminantium	GH5	Cattle
Selenomonas ruminantium	GH53	Cattle
Selenomonas ruminantium	GH9	Cattle
Selenomonas ruminantium	GT0	Cattle
Selenomonas ruminantium	GT2	Cattle
Selenomonas ruminantium	GT30	Cattle
Selenomonas ruminantium	GT4	Cattle
Selenomonas ruminantium	GT41	Cattle
Selenomonas ruminantium	GT5	Cattle
Selenomonas ruminantium	GT51	Cattle
Selenomonas ruminantium	GT9	Cattle
Sharpea azabuensis	AA1	Cattle
Sharpea azabuensis	CBM50	Cattle
Sharpea azabuensis	GH25	Cattle
Sharpea azabuensis	GH3	Cattle
Sharpea azabuensis	GT2	Cattle
Thermobifida fusca	CBM8	Cattle
Thermobifida fusca	GH9	Cattle
Thermobifida fusca	PL11	Cattle
Bacillus coagulans	GH13	Yak
Bacillus coagulans	GT2	Yak
Bacillus coagulans	GT35	Yak
Bacillus coagulans	GT4	Yak
Bacillus licheniformis	CE12	Yak
Bacillus licheniformis	GH1	Yak
Bacillus licheniformis	GH13	Yak
Bacillus licheniformis	GH31	Yak
Bacillus licheniformis	GH42	Yak
Bacillus licheniformis	GT30	Yak
Bacillus licheniformis	GT4	Yak
Bacillus licheniformis	GT51	Yak
Bacillus licheniformis	PL11	Yak
Bifidobacterium merycicum	CBM48	Yak
Bifidobacterium merycicum	GH127	Yak
Bifidobacterium merycicum	GH13	Yak
Bifidobacterium merycicum	GH18	Yak
Bifidobacterium merycicum	GH2	Yak
Bifidobacterium merycicum	GH3	Yak
Bifidobacterium merycicum	GH5	Yak
Bifidobacterium merycicum	GH78	Yak
Bifidobacterium merycicum	GH94	Yak
Bifidobacterium merycicum	GT2	Yak
Campylobacter fetus	GT2	Yak
Erysipelothrix rhusiopathiae	AA1	Yak
Erysipelothrix rhusiopathiae	CBM48	Yak
Erysipelothrix rhusiopathiae	CE4	Yak
Erysipelothrix rhusiopathiae	CE9	Yak
Erysipelothrix rhusiopathiae	GH1	Yak
Erysipelothrix rhusiopathiae	GH13	Yak
Erysipelothrix rhusiopathiae	GH2	Yak
Erysipelothrix rhusiopathiae	GH3	Yak
Erysipelothrix rhusiopathiae	GH31	Yak
Erysipelothrix rhusiopathiae	GH32	Yak
Erysipelothrix rhusiopathiae	GH38	Yak
Erysipelothrix rhusiopathiae	GH78	Yak
Erysipelothrix rhusiopathiae	GH94	Yak
Erysipelothrix rhusiopathiae	GT0	Yak
Erysipelothrix rhusiopathiae	GT1	Yak
Erysipelothrix rhusiopathiae	GT2	Yak
Erysipelothrix rhusiopathiae	GT4	Yak
Erysipelothrix rhusiopathiae	GT5	Yak
Erysipelothrix rhusiopathiae	GT51	Yak
Eubacterium pyruvativorans	CBM48	Yak
Eubacterium pyruvativorans	CE2	Yak
Eubacterium pyruvativorans	GH13	Yak
Eubacterium pyruvativorans	GH2	Yak
Eubacterium pyruvativorans	GH3	Yak
Eubacterium pyruvativorans	GH36	Yak
Eubacterium pyruvativorans	GH42	Yak
Eubacterium pyruvativorans	GH92	Yak
Eubacterium pyruvativorans	GT28	Yak
Eubacterium ruminantium	AA1	Yak
Eubacterium ruminantium	CBM14	Yak
Eubacterium ruminantium	CBM17	Yak
Eubacterium ruminantium	CBM2	Yak
Eubacterium ruminantium	CBM28	Yak
Eubacterium ruminantium	CBM3	Yak
Eubacterium ruminantium	CBM34	Yak
Eubacterium ruminantium	CBM35	Yak
Eubacterium ruminantium	CBM36	Yak
Eubacterium ruminantium	CBM4	Yak
Eubacterium ruminantium	CBM41	Yak
Eubacterium ruminantium	CBM48	Yak
Eubacterium ruminantium	CBM5	Yak
Eubacterium ruminantium	CBM50	Yak
Eubacterium ruminantium	CBM51	Yak
Eubacterium ruminantium	CBM61	Yak
Eubacterium ruminantium	CBM80	Yak
Eubacterium ruminantium	CBM9	Yak
Eubacterium ruminantium	CE11	Yak
Eubacterium ruminantium	CE12	Yak
Eubacterium ruminantium	CE4	Yak
Eubacterium ruminantium	GH1	Yak
Eubacterium ruminantium	GH10	Yak
Eubacterium ruminantium	GH105	Yak
Eubacterium ruminantium	GH11	Yak
Eubacterium ruminantium	GH113	Yak
Eubacterium ruminantium	GH115	Yak
Eubacterium ruminantium	GH12	Yak
Eubacterium ruminantium	GH120	Yak
Eubacterium ruminantium	GH13	Yak
Eubacterium ruminantium	GH130	Yak
Eubacterium ruminantium	GH16	Yak
Eubacterium ruminantium	GH18	Yak
Eubacterium ruminantium	GH19	Yak
Eubacterium ruminantium	GH2	Yak
Eubacterium ruminantium	GH23	Yak
Eubacterium ruminantium	GH26	Yak
Eubacterium ruminantium	GH27	Yak
Eubacterium ruminantium	GH28	Yak
Eubacterium ruminantium	GH29	Yak
Eubacterium ruminantium	GH3	Yak
Eubacterium ruminantium	GH31	Yak
Eubacterium ruminantium	GH35	Yak
Eubacterium ruminantium	GH36	Yak
Eubacterium ruminantium	GH39	Yak
Eubacterium ruminantium	GH42	Yak
Eubacterium ruminantium	GH43	Yak
Eubacterium ruminantium	GH5	Yak
Eubacterium ruminantium	GH51	Yak
Eubacterium ruminantium	GH53	Yak
Eubacterium ruminantium	GH6	Yak
Eubacterium ruminantium	GH65	Yak
Eubacterium ruminantium	GH70	Yak
Eubacterium ruminantium	GH77	Yak
Eubacterium ruminantium	GH8	Yak
Eubacterium ruminantium	GH9	Yak
Eubacterium ruminantium	GH94	Yak
Eubacterium ruminantium	GH95	Yak
Eubacterium ruminantium	GT0	Yak
Eubacterium ruminantium	GT19	Yak
Eubacterium ruminantium	GT2	Yak
Eubacterium ruminantium	GT28	Yak
Eubacterium ruminantium	GT35	Yak
Eubacterium ruminantium	GT4	Yak
Eubacterium ruminantium	GT5	Yak
Eubacterium ruminantium	GT51	Yak
Fibrobacter succinogenes	AA1	Yak
Fibrobacter succinogenes	AA15	Yak
Fibrobacter succinogenes	AA5	Yak
Fibrobacter succinogenes	CBM0	Yak
Fibrobacter succinogenes	CBM10	Yak
Fibrobacter succinogenes	CBM11	Yak
Fibrobacter succinogenes	CBM12	Yak
Fibrobacter succinogenes	CBM13	Yak
Fibrobacter succinogenes	CBM14	Yak
Fibrobacter succinogenes	CBM16	Yak
Fibrobacter succinogenes	CBM18	Yak
Fibrobacter succinogenes	CBM2	Yak
Fibrobacter succinogenes	CBM22	Yak
Fibrobacter succinogenes	CBM26	Yak
Fibrobacter succinogenes	CBM3	Yak
Fibrobacter succinogenes	CBM30	Yak
Fibrobacter succinogenes	CBM32	Yak
Fibrobacter succinogenes	CBM34	Yak
Fibrobacter succinogenes	CBM35	Yak
Fibrobacter succinogenes	CBM36	Yak
Fibrobacter succinogenes	CBM37	Yak
Fibrobacter succinogenes	CBM4	Yak
Fibrobacter succinogenes	CBM43	Yak
Fibrobacter succinogenes	CBM48	Yak
Fibrobacter succinogenes	CBM5	Yak
Fibrobacter succinogenes	CBM50	Yak
Fibrobacter succinogenes	CBM51	Yak
Fibrobacter succinogenes	CBM54	Yak
Fibrobacter succinogenes	CBM56	Yak
Fibrobacter succinogenes	CBM57	Yak
Fibrobacter succinogenes	CBM6	Yak
Fibrobacter succinogenes	CBM61	Yak
Fibrobacter succinogenes	CBM62	Yak
Fibrobacter succinogenes	CBM67	Yak
Fibrobacter succinogenes	CBM72	Yak
Fibrobacter succinogenes	CBM73	Yak
Fibrobacter succinogenes	CBM77	Yak
Fibrobacter succinogenes	CBM82	Yak
Fibrobacter succinogenes	CBM9	Yak
Fibrobacter succinogenes	CE0	Yak
Fibrobacter succinogenes	CE1	Yak
Fibrobacter succinogenes	CE11	Yak
Fibrobacter succinogenes	CE12	Yak
Fibrobacter succinogenes	CE15	Yak
Fibrobacter succinogenes	CE2	Yak
Fibrobacter succinogenes	CE4	Yak
Fibrobacter succinogenes	CE5	Yak
Fibrobacter succinogenes	CE6	Yak
Fibrobacter succinogenes	CE8	Yak
Fibrobacter succinogenes	CE9	Yak
Fibrobacter succinogenes	GH0	Yak
Fibrobacter succinogenes	GH1	Yak
Fibrobacter succinogenes	GH10	Yak
Fibrobacter succinogenes	GH101	Yak
Fibrobacter succinogenes	GH103	Yak
Fibrobacter succinogenes	GH105	Yak
Fibrobacter succinogenes	GH106	Yak
Fibrobacter succinogenes	GH109	Yak
Fibrobacter succinogenes	GH11	Yak
Fibrobacter succinogenes	GH112	Yak
Fibrobacter succinogenes	GH113	Yak
Fibrobacter succinogenes	GH115	Yak
Fibrobacter succinogenes	GH116	Yak
Fibrobacter succinogenes	GH120	Yak
Fibrobacter succinogenes	GH125	Yak
Fibrobacter succinogenes	GH127	Yak
Fibrobacter succinogenes	GH128	Yak
Fibrobacter succinogenes	GH13	Yak
Fibrobacter succinogenes	GH130	Yak
Fibrobacter succinogenes	GH133	Yak
Fibrobacter succinogenes	GH135	Yak
Fibrobacter succinogenes	GH137	Yak
Fibrobacter succinogenes	GH141	Yak
Fibrobacter succinogenes	GH142	Yak
Fibrobacter succinogenes	GH143	Yak
Fibrobacter succinogenes	GH146	Yak
Fibrobacter succinogenes	GH16	Yak
Fibrobacter succinogenes	GH163	Yak
Fibrobacter succinogenes	GH18	Yak
Fibrobacter succinogenes	GH19	Yak
Fibrobacter succinogenes	GH2	Yak
Fibrobacter succinogenes	GH20	Yak
Fibrobacter succinogenes	GH23	Yak
Fibrobacter succinogenes	GH25	Yak
Fibrobacter succinogenes	GH26	Yak
Fibrobacter succinogenes	GH27	Yak
Fibrobacter succinogenes	GH28	Yak
Fibrobacter succinogenes	GH29	Yak
Fibrobacter succinogenes	GH3	Yak
Fibrobacter succinogenes	GH30	Yak
Fibrobacter succinogenes	GH31	Yak
Fibrobacter succinogenes	GH32	Yak
Fibrobacter succinogenes	GH36	Yak
Fibrobacter succinogenes	GH39	Yak
Fibrobacter succinogenes	GH4	Yak
Fibrobacter succinogenes	GH42	Yak
Fibrobacter succinogenes	GH43	Yak
Fibrobacter succinogenes	GH44	Yak
Fibrobacter succinogenes	GH45	Yak
Fibrobacter succinogenes	GH46	Yak
Fibrobacter succinogenes	GH5	Yak
Fibrobacter succinogenes	GH50	Yak
Fibrobacter succinogenes	GH51	Yak
Fibrobacter succinogenes	GH52	Yak
Fibrobacter succinogenes	GH53	Yak
Fibrobacter succinogenes	GH54	Yak
Fibrobacter succinogenes	GH57	Yak
Fibrobacter succinogenes	GH6	Yak
Fibrobacter succinogenes	GH63	Yak
Fibrobacter succinogenes	GH65	Yak
Fibrobacter succinogenes	GH66	Yak
Fibrobacter succinogenes	GH67	Yak
Fibrobacter succinogenes	GH70	Yak
Fibrobacter succinogenes	GH72	Yak
Fibrobacter succinogenes	GH73	Yak
Fibrobacter succinogenes	GH74	Yak
Fibrobacter succinogenes	GH77	Yak
Fibrobacter succinogenes	GH78	Yak
Fibrobacter succinogenes	GH8	Yak
Fibrobacter succinogenes	GH86	Yak
Fibrobacter succinogenes	GH88	Yak
Fibrobacter succinogenes	GH9	Yak
Fibrobacter succinogenes	GH92	Yak
Fibrobacter succinogenes	GH94	Yak
Fibrobacter succinogenes	GH95	Yak
Fibrobacter succinogenes	GH97	Yak
Fibrobacter succinogenes	GT0	Yak
Fibrobacter succinogenes	GT10	Yak
Fibrobacter succinogenes	GT19	Yak
Fibrobacter succinogenes	GT2	Yak
Fibrobacter succinogenes	GT22	Yak
Fibrobacter succinogenes	GT26	Yak
Fibrobacter succinogenes	GT28	Yak
Fibrobacter succinogenes	GT3	Yak
Fibrobacter succinogenes	GT30	Yak
Fibrobacter succinogenes	GT32	Yak
Fibrobacter succinogenes	GT34	Yak
Fibrobacter succinogenes	GT35	Yak
Fibrobacter succinogenes	GT4	Yak
Fibrobacter succinogenes	GT41	Yak
Fibrobacter succinogenes	GT5	Yak
Fibrobacter succinogenes	GT51	Yak
Fibrobacter succinogenes	GT53	Yak
Fibrobacter succinogenes	GT66	Yak
Fibrobacter succinogenes	GT8	Yak
Fibrobacter succinogenes	GT84	Yak
Fibrobacter succinogenes	GT9	Yak
Fibrobacter succinogenes	PL0	Yak
Fibrobacter succinogenes	PL1	Yak
Fibrobacter succinogenes	PL10	Yak
Fibrobacter succinogenes	PL11	Yak
Fibrobacter succinogenes	PL12	Yak
Fibrobacter succinogenes	PL14_3	Yak
Fibrobacter succinogenes	PL23	Yak
Fibrobacter succinogenes	PL26	Yak
Fibrobacter succinogenes	PL9	Yak
Kandleria vitulina	CBM2	Yak
Kandleria vitulina	CE9	Yak
Kandleria vitulina	GH1	Yak
Kandleria vitulina	GH120	Yak
Kandleria vitulina	GH13	Yak
Kandleria vitulina	GH32	Yak
Kandleria vitulina	GH4	Yak
Kandleria vitulina	GH5	Yak
Kandleria vitulina	GH77	Yak
Kandleria vitulina	GT2	Yak
Kandleria vitulina	GT35	Yak
Lachnobacterium bovis	CBM13	Yak
Lachnobacterium bovis	CBM34	Yak
Lachnobacterium bovis	CBM48	Yak
Lachnobacterium bovis	GH13	Yak
Lachnobacterium bovis	GH2	Yak
Lachnobacterium bovis	GH3	Yak
Lachnobacterium bovis	GH32	Yak
Lachnobacterium bovis	GH51	Yak
Lachnobacterium bovis	GH77	Yak
Lachnobacterium bovis	GH94	Yak
Lachnobacterium bovis	GT2	Yak
Lachnobacterium bovis	GT28	Yak
Lachnobacterium bovis	GT35	Yak
Lachnobacterium bovis	GT4	Yak
Lachnobacterium bovis	PL9	Yak
Lactobacillus buchneri	GH13	Yak
Lactobacillus buchneri	GH19	Yak
Lactobacillus buchneri	GH51	Yak
Lactobacillus buchneri	GT2	Yak
Lactobacillus ruminis	CBM34	Yak
Lactobacillus ruminis	GH1	Yak
Lactobacillus ruminis	GH13	Yak
Lactobacillus ruminis	GT30	Yak
Lactobacillus ruminis	GT35	Yak
Lactobacillus ruminis	GT4	Yak
Olsenella umbonata	GH31	Yak
Prevotella bryantii	AA1	Yak
Prevotella bryantii	CBM20	Yak
Prevotella bryantii	CBM32	Yak
Prevotella bryantii	CBM4	Yak
Prevotella bryantii	CBM48	Yak
Prevotella bryantii	CBM5	Yak
Prevotella bryantii	CBM50	Yak
Prevotella bryantii	CBM57	Yak
Prevotella bryantii	CBM6	Yak
Prevotella bryantii	CBM77	Yak
Prevotella bryantii	CE0	Yak
Prevotella bryantii	CE1	Yak
Prevotella bryantii	CE11	Yak
Prevotella bryantii	CE12	Yak
Prevotella bryantii	CE6	Yak
Prevotella bryantii	CE7	Yak
Prevotella bryantii	CE8	Yak
Prevotella bryantii	GH10	Yak
Prevotella bryantii	GH105	Yak
Prevotella bryantii	GH106	Yak
Prevotella bryantii	GH115	Yak
Prevotella bryantii	GH127	Yak
Prevotella bryantii	GH13	Yak
Prevotella bryantii	GH130	Yak
Prevotella bryantii	GH133	Yak
Prevotella bryantii	GH137	Yak
Prevotella bryantii	GH140	Yak
Prevotella bryantii	GH141	Yak
Prevotella bryantii	GH146	Yak
Prevotella bryantii	GH154	Yak
Prevotella bryantii	GH19	Yak
Prevotella bryantii	GH2	Yak
Prevotella bryantii	GH25	Yak
Prevotella bryantii	GH26	Yak
Prevotella bryantii	GH28	Yak
Prevotella bryantii	GH3	Yak
Prevotella bryantii	GH30	Yak
Prevotella bryantii	GH31	Yak
Prevotella bryantii	GH33	Yak
Prevotella bryantii	GH35	Yak
Prevotella bryantii	GH36	Yak
Prevotella bryantii	GH38	Yak
Prevotella bryantii	GH43	Yak
Prevotella bryantii	GH5	Yak
Prevotella bryantii	GH51	Yak
Prevotella bryantii	GH53	Yak
Prevotella bryantii	GH67	Yak
Prevotella bryantii	GH73	Yak
Prevotella bryantii	GH77	Yak
Prevotella bryantii	GH78	Yak
Prevotella bryantii	GH9	Yak
Prevotella bryantii	GH94	Yak
Prevotella bryantii	GH95	Yak
Prevotella bryantii	GH97	Yak
Prevotella bryantii	GT0	Yak
Prevotella bryantii	GT14	Yak
Prevotella bryantii	GT19	Yak
Prevotella bryantii	GT2	Yak
Prevotella bryantii	GT28	Yak
Prevotella bryantii	GT3	Yak
Prevotella bryantii	GT30	Yak
Prevotella bryantii	GT35	Yak
Prevotella bryantii	GT4	Yak
Prevotella bryantii	GT51	Yak
Prevotella bryantii	PL1	Yak
Prevotella bryantii	PL11	Yak
Prevotella bryantii	PL9	Yak
Ruminococcus bromii	AA1	Yak
Ruminococcus bromii	CBM26	Yak
Ruminococcus bromii	CBM48	Yak
Ruminococcus bromii	CBM5	Yak
Ruminococcus bromii	CBM61	Yak
Ruminococcus bromii	GH13	Yak
Ruminococcus bromii	GH19	Yak
Ruminococcus bromii	GH31	Yak
Ruminococcus bromii	GH53	Yak
Ruminococcus bromii	GH67	Yak
Ruminococcus bromii	GT2	Yak
Ruminococcus bromii	GT4	Yak
Ruminococcus bromii	GT47	Yak
Ruminococcus flavefaciens	AA1	Yak
Ruminococcus flavefaciens	AA10	Yak
Ruminococcus flavefaciens	AA15	Yak
Ruminococcus flavefaciens	AA5	Yak
Ruminococcus flavefaciens	CBM1	Yak
Ruminococcus flavefaciens	CBM10	Yak
Ruminococcus flavefaciens	CBM13	Yak
Ruminococcus flavefaciens	CBM14	Yak
Ruminococcus flavefaciens	CBM2	Yak
Ruminococcus flavefaciens	CBM20	Yak
Ruminococcus flavefaciens	CBM22	Yak
Ruminococcus flavefaciens	CBM25	Yak
Ruminococcus flavefaciens	CBM26	Yak
Ruminococcus flavefaciens	CBM27	Yak
Ruminococcus flavefaciens	CBM3	Yak
Ruminococcus flavefaciens	CBM32	Yak
Ruminococcus flavefaciens	CBM34	Yak
Ruminococcus flavefaciens	CBM35	Yak
Ruminococcus flavefaciens	CBM36	Yak
Ruminococcus flavefaciens	CBM37	Yak
Ruminococcus flavefaciens	CBM4	Yak
Ruminococcus flavefaciens	CBM48	Yak
Ruminococcus flavefaciens	CBM49	Yak
Ruminococcus flavefaciens	CBM5	Yak
Ruminococcus flavefaciens	CBM50	Yak
Ruminococcus flavefaciens	CBM51	Yak
Ruminococcus flavefaciens	CBM54	Yak
Ruminococcus flavefaciens	CBM6	Yak
Ruminococcus flavefaciens	CBM60	Yak
Ruminococcus flavefaciens	CBM61	Yak
Ruminococcus flavefaciens	CBM62	Yak
Ruminococcus flavefaciens	CBM64	Yak
Ruminococcus flavefaciens	CBM72	Yak
Ruminococcus flavefaciens	CBM75	Yak
Ruminococcus flavefaciens	CBM76	Yak
Ruminococcus flavefaciens	CBM77	Yak
Ruminococcus flavefaciens	CBM78	Yak
Ruminococcus flavefaciens	CBM79	Yak
Ruminococcus flavefaciens	CBM80	Yak
Ruminococcus flavefaciens	CBM9	Yak
Ruminococcus flavefaciens	CE1	Yak
Ruminococcus flavefaciens	CE11	Yak
Ruminococcus flavefaciens	CE12	Yak
Ruminococcus flavefaciens	CE15	Yak
Ruminococcus flavefaciens	CE2	Yak
Ruminococcus flavefaciens	CE3	Yak
Ruminococcus flavefaciens	CE4	Yak
Ruminococcus flavefaciens	CE6	Yak
Ruminococcus flavefaciens	CE8	Yak
Ruminococcus flavefaciens	GH0	Yak
Ruminococcus flavefaciens	GH1	Yak
Ruminococcus flavefaciens	GH10	Yak
Ruminococcus flavefaciens	GH105	Yak
Ruminococcus flavefaciens	GH109	Yak
Ruminococcus flavefaciens	GH11	Yak
Ruminococcus flavefaciens	GH112	Yak
Ruminococcus flavefaciens	GH115	Yak
Ruminococcus flavefaciens	GH116	Yak
Ruminococcus flavefaciens	GH12	Yak
Ruminococcus flavefaciens	GH120	Yak
Ruminococcus flavefaciens	GH124	Yak
Ruminococcus flavefaciens	GH125	Yak
Ruminococcus flavefaciens	GH127	Yak
Ruminococcus flavefaciens	GH13	Yak
Ruminococcus flavefaciens	GH130	Yak
Ruminococcus flavefaciens	GH141	Yak
Ruminococcus flavefaciens	GH146	Yak
Ruminococcus flavefaciens	GH154	Yak
Ruminococcus flavefaciens	GH16	Yak
Ruminococcus flavefaciens	GH18	Yak
Ruminococcus flavefaciens	GH19	Yak
Ruminococcus flavefaciens	GH2	Yak
Ruminococcus flavefaciens	GH20	Yak
Ruminococcus flavefaciens	GH23	Yak
Ruminococcus flavefaciens	GH25	Yak
Ruminococcus flavefaciens	GH26	Yak
Ruminococcus flavefaciens	GH27	Yak
Ruminococcus flavefaciens	GH28	Yak
Ruminococcus flavefaciens	GH29	Yak
Ruminococcus flavefaciens	GH3	Yak
Ruminococcus flavefaciens	GH30	Yak
Ruminococcus flavefaciens	GH31	Yak
Ruminococcus flavefaciens	GH32	Yak
Ruminococcus flavefaciens	GH35	Yak
Ruminococcus flavefaciens	GH36	Yak
Ruminococcus flavefaciens	GH38	Yak
Ruminococcus flavefaciens	GH4	Yak
Ruminococcus flavefaciens	GH42	Yak
Ruminococcus flavefaciens	GH43	Yak
Ruminococcus flavefaciens	GH44	Yak
Ruminococcus flavefaciens	GH45	Yak
Ruminococcus flavefaciens	GH48	Yak
Ruminococcus flavefaciens	GH5	Yak
Ruminococcus flavefaciens	GH51	Yak
Ruminococcus flavefaciens	GH53	Yak
Ruminococcus flavefaciens	GH57	Yak
Ruminococcus flavefaciens	GH6	Yak
Ruminococcus flavefaciens	GH63	Yak
Ruminococcus flavefaciens	GH65	Yak
Ruminococcus flavefaciens	GH70	Yak
Ruminococcus flavefaciens	GH72	Yak
Ruminococcus flavefaciens	GH73	Yak
Ruminococcus flavefaciens	GH74	Yak
Ruminococcus flavefaciens	GH77	Yak
Ruminococcus flavefaciens	GH78	Yak
Ruminococcus flavefaciens	GH8	Yak
Ruminococcus flavefaciens	GH86	Yak
Ruminococcus flavefaciens	GH88	Yak
Ruminococcus flavefaciens	GH9	Yak
Ruminococcus flavefaciens	GH92	Yak
Ruminococcus flavefaciens	GH94	Yak
Ruminococcus flavefaciens	GH95	Yak
Ruminococcus flavefaciens	GH97	Yak
Ruminococcus flavefaciens	GT0	Yak
Ruminococcus flavefaciens	GT1	Yak
Ruminococcus flavefaciens	GT2	Yak
Ruminococcus flavefaciens	GT26	Yak
Ruminococcus flavefaciens	GT28	Yak
Ruminococcus flavefaciens	GT32	Yak
Ruminococcus flavefaciens	GT35	Yak
Ruminococcus flavefaciens	GT39	Yak
Ruminococcus flavefaciens	GT4	Yak
Ruminococcus flavefaciens	GT47	Yak
Ruminococcus flavefaciens	GT5	Yak
Ruminococcus flavefaciens	GT51	Yak
Ruminococcus flavefaciens	GT57	Yak
Ruminococcus flavefaciens	GT61	Yak
Ruminococcus flavefaciens	GT8	Yak
Ruminococcus flavefaciens	GT9	Yak
Ruminococcus flavefaciens	PL0	Yak
Ruminococcus flavefaciens	PL1	Yak
Ruminococcus flavefaciens	PL10	Yak
Ruminococcus flavefaciens	PL11	Yak
Ruminococcus flavefaciens	PL23	Yak
Ruminococcus flavefaciens	PL26	Yak
Ruminococcus flavefaciens	PL31	Yak
Ruminococcus flavefaciens	PL9	Yak
Selenomonas bovis	AA1	Yak
Selenomonas bovis	CBM34	Yak
Selenomonas bovis	CBM48	Yak
Selenomonas bovis	CBM50	Yak
Selenomonas bovis	CBM6	Yak
Selenomonas bovis	CE4	Yak
Selenomonas bovis	GH0	Yak
Selenomonas bovis	GH13	Yak
Selenomonas bovis	GH16	Yak
Selenomonas bovis	GH2	Yak
Selenomonas bovis	GH26	Yak
Selenomonas bovis	GH3	Yak
Selenomonas bovis	GH32	Yak
Selenomonas bovis	GH36	Yak
Selenomonas bovis	GH43	Yak
Selenomonas bovis	GH53	Yak
Selenomonas bovis	GH77	Yak
Selenomonas bovis	GT2	Yak
Selenomonas bovis	GT28	Yak
Selenomonas bovis	GT35	Yak
Selenomonas bovis	GT4	Yak
Selenomonas bovis	GT5	Yak
Selenomonas bovis	GT51	Yak
Selenomonas bovis	GT9	Yak
Selenomonas ruminantium	AA1	Yak
Selenomonas ruminantium	CBM12	Yak
Selenomonas ruminantium	CBM2	Yak
Selenomonas ruminantium	CBM20	Yak
Selenomonas ruminantium	CBM22	Yak
Selenomonas ruminantium	CBM32	Yak
Selenomonas ruminantium	CBM34	Yak
Selenomonas ruminantium	CBM35	Yak
Selenomonas ruminantium	CBM48	Yak
Selenomonas ruminantium	CBM5	Yak
Selenomonas ruminantium	CBM50	Yak
Selenomonas ruminantium	CBM57	Yak
Selenomonas ruminantium	CBM6	Yak
Selenomonas ruminantium	CBM61	Yak
Selenomonas ruminantium	CBM72	Yak
Selenomonas ruminantium	CE0	Yak
Selenomonas ruminantium	CE11	Yak
Selenomonas ruminantium	CE2	Yak
Selenomonas ruminantium	CE4	Yak
Selenomonas ruminantium	CE9	Yak
Selenomonas ruminantium	GH1	Yak
Selenomonas ruminantium	GH10	Yak
Selenomonas ruminantium	GH101	Yak
Selenomonas ruminantium	GH103	Yak
Selenomonas ruminantium	GH104	Yak
Selenomonas ruminantium	GH11	Yak
Selenomonas ruminantium	GH114	Yak
Selenomonas ruminantium	GH115	Yak
Selenomonas ruminantium	GH13	Yak
Selenomonas ruminantium	GH130	Yak
Selenomonas ruminantium	GH137	Yak
Selenomonas ruminantium	GH16	Yak
Selenomonas ruminantium	GH18	Yak
Selenomonas ruminantium	GH19	Yak
Selenomonas ruminantium	GH2	Yak
Selenomonas ruminantium	GH23	Yak
Selenomonas ruminantium	GH26	Yak
Selenomonas ruminantium	GH28	Yak
Selenomonas ruminantium	GH29	Yak
Selenomonas ruminantium	GH3	Yak
Selenomonas ruminantium	GH31	Yak
Selenomonas ruminantium	GH32	Yak
Selenomonas ruminantium	GH33	Yak
Selenomonas ruminantium	GH36	Yak
Selenomonas ruminantium	GH38	Yak
Selenomonas ruminantium	GH4	Yak
Selenomonas ruminantium	GH42	Yak
Selenomonas ruminantium	GH43	Yak
Selenomonas ruminantium	GH5	Yak
Selenomonas ruminantium	GH51	Yak
Selenomonas ruminantium	GH53	Yak
Selenomonas ruminantium	GH6	Yak
Selenomonas ruminantium	GH65	Yak
Selenomonas ruminantium	GH67	Yak
Selenomonas ruminantium	GH72	Yak
Selenomonas ruminantium	GH73	Yak
Selenomonas ruminantium	GH77	Yak
Selenomonas ruminantium	GH78	Yak
Selenomonas ruminantium	GH8	Yak
Selenomonas ruminantium	GH84	Yak
Selenomonas ruminantium	GH87	Yak
Selenomonas ruminantium	GH9	Yak
Selenomonas ruminantium	GH92	Yak
Selenomonas ruminantium	GH94	Yak
Selenomonas ruminantium	GH95	Yak
Selenomonas ruminantium	GT0	Yak
Selenomonas ruminantium	GT19	Yak
Selenomonas ruminantium	GT2	Yak
Selenomonas ruminantium	GT22	Yak
Selenomonas ruminantium	GT26	Yak
Selenomonas ruminantium	GT28	Yak
Selenomonas ruminantium	GT30	Yak
Selenomonas ruminantium	GT35	Yak
Selenomonas ruminantium	GT4	Yak
Selenomonas ruminantium	GT41	Yak
Selenomonas ruminantium	GT5	Yak
Selenomonas ruminantium	GT51	Yak
Selenomonas ruminantium	GT55	Yak
Selenomonas ruminantium	GT8	Yak
Selenomonas ruminantium	GT83	Yak
Selenomonas ruminantium	GT9	Yak
Selenomonas ruminantium	PL1	Yak
Selenomonas ruminantium	PL11	Yak
Sharpea azabuensis	CBM48	Yak
Sharpea azabuensis	GH1	Yak
Sharpea azabuensis	GH108	Yak
Sharpea azabuensis	GH13	Yak
Sharpea azabuensis	GH2	Yak
Sharpea azabuensis	GH3	Yak
Sharpea azabuensis	GH36	Yak
Sharpea azabuensis	GH73	Yak
Sharpea azabuensis	GT2	Yak
Sharpea azabuensis	GT26	Yak
Sharpea azabuensis	GT32	Yak
Sharpea azabuensis	GT35	Yak
Sharpea azabuensis	GT4	Yak
Sharpea azabuensis	GT8	Yak
Thermobifida fusca	CBM2	Yak
Thermobifida fusca	GH1	Yak
Thermobifida fusca	GH15	Yak
Thermobifida fusca	GH2	Yak
Thermobifida fusca	GH28	Yak
Thermobifida fusca	GH3	Yak
Thermobifida fusca	GH5	Yak
Thermobifida fusca	GH74	Yak
Thermobifida fusca	GT2	Yak
Thermobifida fusca	GT4	Yak
Thermobifida fusca	PL11	Yak

## Sheet: Table S10
Table S10. ARGs profiles between grazing yak and cattle at different seasons.
ARGs	ARGs by antibiotic class/	Species	Season				SEM
	function		Spring	Summer	Fall	Winter
tetO	tetracycline	Yak	13447.3	12780.9	0	0	1177.57
		Cattle	12225.8	8385.2	17130.3	16594
ErmF	MLS	Yak	0	0	0	0	1518.02
		Cattle	22015.8	14120.4	7863.45	12143.6
ugd	peptide	Yak	78170.7	77033.7	111493	75994.6	4195.7
		Cattle	44411	75770.3	73537.6	82476.2
dfrF	diaminopyrimidine	Yak	4284.96	7490.44	9562.14	0	1065.3
		Cattle	5661.98	9531.16	9115.82	5498.88
arnA	peptide	Yak	0	0	0	17481.3	1177.1
		Cattle	0	0	0	8464.97
tet37	tetracycline	Yak	94664.2	108937	184942	224447	8812.54
		Cattle	98841.9	108215	168868	199015
lnuC	lincosamide	Yak	0	0	0	5531.59	665.47
		Cattle	5360.27	5828.02	10325.3	7563.81
tet32	tetracycline	Yak	18782.4	13997.1	5259.31	15727.9	1168.08
		Cattle	13007.5	11694.2	18355.2	17404.9
tet(W/N/W)	tetracycline	Yak	10628.1	0	0	0	2583.99
		Cattle	39125.4	29115.4	19674.7	14073.2
LlmA	lincosamide	Yak	19267.1	15234.8	0	12813.2	1391.74
		Cattle	15178.9	10221.5	12850.7	11154.1
rpoB2	rifamycin	Yak	571751	580428	501841	452089	13391
		Cattle	419089	416394	399452	370800
tetW	tetracycline	Yak	29734.3	21699.4	20394.2	12924.4	3526.63
		Cattle	66737	61603.3	53080.6	32337.9
tetQ	tetracycline	Yak	34341.9	36054	22269.6	32416.4	5280.1
		Cattle	100124	82933.5	61926.3	68090.7
ACI-1	beta-lactamase	Yak	5505.58	7798.17	14163.3	10092.2	751.8
		Cattle	10824.2	7302.95	11088	10784.5
tet(40)	tetracycline	Yak	5356.38	0	0	4495.92	1135.89
		Cattle	9669.65	8347.05	13107.9	15744
tet44	tetracycline	Yak	0	0	0	0	1249.65
		Cattle	11074.8	12135	0	14664.3
ANT(6)-Ib	aminoglycoside	Yak	0	0	0	0	354.357
		Cattle	0	0	0	4943.93
rpoB	rifamycin	Yak	104129	103772	130076	127366	4852.73
		Cattle	71668.7	98278.2	96829.4	108246
tetX	tetracycline	Yak	0	0	0	0	585.974
		Cattle	6389.07	5531.95	6646.91	0
vatB	streptogramin	Yak	0	0	0	0	359.774
		Cattle	6389.07	0	0	0
CfxA2	cephamycin	Yak	0	0	0	0	651.725
		Cattle	8636.62	7890.66	5828.9	0
mel	MLS	Yak	0	0	0	0	778.066
		Cattle	10298.5	8347.05	0	0
macB	macrolide	Yak	0	5398.06	0	0	656.853
		Cattle	5504.53	0	5559.79	0
OXA-347	beta-lactamase	Yak	0	0	0	0	502.089
		Cattle	8765.8	0	0	0
ROB-1	beta-lactamase	Yak	0	0	0	0	463.946
		Cattle	8999.83	0	0	0
vanRG	glycopeptide	Yak	0	0	0	0	486.56
		Cattle	0	5202.16	4042.59	0
rphB	rifamycin	Yak	4012.29	0	0	0	430.962
		Cattle	0	0	4717.29	0
aadS	aminoglycoside	Yak	0	0	0	0	345.574
		Cattle	0	5496.08	0	0
vanRD	glycopeptide	Yak	0	0	0	0	281.082
		Cattle	0	3927.97	0	0
lsaB	MLS	Yak	0	0	0	0	266.716
		Cattle	0	3729.51	0	0
AAC(6')-Ie-APH(2'')-Ia	aminoglycoside	Yak	0	5398.06	0	4338.5	495.205
		Cattle	0	0	0	0
tet(35)	tetracycline	Yak	0	0	0	4282.37	302.736
		Cattle	0	0	0	0
MuxB	RND efllux	Yak	5925.12	0	0	0	461.689
		Cattle	0	0	0	0
parY	aminocoumarin	Yak	0	3978.16	0	0	281.7
		Cattle	0	0	0	0

[truncated: 3 more sheets: Table S11, Table S12, Table S13]
